# Supplementary material for: A Survey of Overlooked Viral Infections in Biological Experiment Systems
Source: PLoS One. 2014 Aug 21;9(8):e105348. doi: 10.1371/journal.pone.0105348 (PMC4140767; doi:10.1371/journal.pone.0105348)
Supplement: Table S1 — Small RNA libraries used and viruses detected. (XLS) [file pone.0105348.s004.xls]

## Sheet: supporting table s1 
Supporting Table S1: Dataset information of sRNA libraryies used and viral signals detected from them
GEO_Sample_ID	Organism	Materials	Virus_detected	Vector_detected	Series	Virus_Overlooked	Publication_links	Publication_title	Virus_reported	Virus_vectors_used	Journal_name	Journal_year
GSM253622	Arabidopsis thaliana	Immunopurified Arabidopsis AGO1 complex			GSE10036		http://www.ncbi.nlm.nih.gov/pubmed/18342361	Sorting of small RNAs into Arabidopsis argonaute complexes is directed by the 5' terminal nucleotide.			Cell	2008
GSM253623	Arabidopsis thaliana	Immunopurified Arabidopsis AGO2 complex
GSM253624	Arabidopsis thaliana	Immunopurified Arabidopsis AGO4 complex
GSM253625	Arabidopsis thaliana	Immunopurified Arabidopsis AGO5 complex
GSM280226	Arabidopsis thaliana	inflorescence whole			GSE11094		http://www.ncbi.nlm.nih.gov/pubmed/18542052	Global identification of microRNA-target RNA pairs by parallel analysis of RNA ends.			Nat Biotechnol	2008
GSM280227	Arabidopsis thaliana	inflorescence whole					http://www.ncbi.nlm.nih.gov/pubmed/18542052		No		Nat Biotechnol	2008
GSM280228	Arabidopsis thaliana	inflorescence whole					http://www.ncbi.nlm.nih.gov/pubmed/18542052		No		Nat Biotechnol	2008
GSM280229	Arabidopsis thaliana	inflorescence whole					http://www.ncbi.nlm.nih.gov/pubmed/18542052		No		Nat Biotechnol	2008
GSM280230	Arabidopsis thaliana	inflorescence whole					http://www.ncbi.nlm.nih.gov/pubmed/18542052		No		Nat Biotechnol	2008
GSM280231	Arabidopsis thaliana	inflorescence whole					http://www.ncbi.nlm.nih.gov/pubmed/18542052		No		Nat Biotechnol	2008
GSM280232	Arabidopsis thaliana	inflorescence whole					http://www.ncbi.nlm.nih.gov/pubmed/18542052		No		Nat Biotechnol	2008
GSM342999	Arabidopsis thaliana	Inflorescence tissue: flower stages 1-12			GSE13605		http://www.ncbi.nlm.nih.gov/pubmed/19066226	AGO1-miR173 complex initiates phased siRNA formation in plants.			Proc Natl Acad Sci U S A	2008
GSM343000	Arabidopsis thaliana	Inflorescence tissue: flower stages 1-12					http://www.ncbi.nlm.nih.gov/pubmed/19066226		No		Proc Natl Acad Sci U S A	2008
GSM343001	Arabidopsis thaliana	Inflorescence tissue: flower stages 1-12					http://www.ncbi.nlm.nih.gov/pubmed/19066226		No		Proc Natl Acad Sci U S A	2008
GSM343002	Arabidopsis thaliana	Inflorescence tissue: flower stages 1-12					http://www.ncbi.nlm.nih.gov/pubmed/19066226		No		Proc Natl Acad Sci U S A	2008
GSM343004	Arabidopsis thaliana	Inflorescence tissue: flower stages 1-12					http://www.ncbi.nlm.nih.gov/pubmed/19066226		No		Proc Natl Acad Sci U S A	2008
GSM343005	Arabidopsis thaliana	Inflorescence tissue: flower stages 1-12					http://www.ncbi.nlm.nih.gov/pubmed/19066226		No		Proc Natl Acad Sci U S A	2008
GSM366865	Arabidopsis thaliana	Whole aerial tissue, bolting			GSE14694,GSE14696		http://www.ncbi.nlm.nih.gov/pubmed/19307293	Computational and analytical framework for small RNA profiling by high-throughput sequencing.			RNA	2009
GSM366866	Arabidopsis thaliana	Whole aerial tissue, bolting					http://www.ncbi.nlm.nih.gov/pubmed/19307293		No		RNA	2009
GSM366867	Arabidopsis thaliana	Whole aerial tissue, bolting					http://www.ncbi.nlm.nih.gov/pubmed/19307293		No		RNA	2009
GSM366868	Arabidopsis thaliana	Whole aerial tissue, bolting					http://www.ncbi.nlm.nih.gov/pubmed/19307293		No		RNA	2009
GSM366869	Arabidopsis thaliana	Whole aerial tissue, bolting					http://www.ncbi.nlm.nih.gov/pubmed/19307293		No		RNA	2009
GSM366870	Arabidopsis thaliana	Whole aerial tissue, bolting					http://www.ncbi.nlm.nih.gov/pubmed/19307293		No		RNA	2009
GSM711891	Arabidopsis thaliana	Arabidopsis thaliana wild-type seedlings			GSE28733		http://www.ncbi.nlm.nih.gov/pubmed/19465578	Identification of nutrient-responsive Arabidopsis and rapeseed microRNAs by comprehensive real-time polymerase chain reaction profiling and small RNA sequencing.			Plant Physiol	2009
GSM711892	Arabidopsis thaliana	Arabidopsis thaliana wild-type seedlings					http://www.ncbi.nlm.nih.gov/pubmed/19465578		No		Plant Physiol	2009
GSM711893	Arabidopsis thaliana	Arabidopsis thaliana wild-type seedlings					http://www.ncbi.nlm.nih.gov/pubmed/19465578		No		Plant Physiol	2009
GSM711894	Arabidopsis thaliana	Arabidopsis thaliana wild-type seedlings					http://www.ncbi.nlm.nih.gov/pubmed/19465578		No		Plant Physiol	2009
GSM711895	Arabidopsis thaliana	Arabidopsis thaliana wild-type seedlings					http://www.ncbi.nlm.nih.gov/pubmed/19465578		No		Plant Physiol	2009
GSM385393	Arabidopsis thaliana	5d post-fertilization siliques ColxCol			GSE15348		http://www.ncbi.nlm.nih.gov/pubmed/19494814	Uniparental expression of PolIV-dependent siRNAs in developing endosperm of Arabidopsis.			Nature	2009
GSM385394	Arabidopsis thaliana	5d post-fertilization siliques ColxLer					http://www.ncbi.nlm.nih.gov/pubmed/19494814	Uniparental expression of PolIV-dependent siRNAs in developing endosperm of Arabidopsis.	No		Nature	2009
GSM385395	Arabidopsis thaliana	5d post-fertilization siliques LerxLer					http://www.ncbi.nlm.nih.gov/pubmed/19494814	Uniparental expression of PolIV-dependent siRNAs in developing endosperm of Arabidopsis.	No		Nature	2009
GSM385396	Arabidopsis thaliana	5d post-fertilization siliques LerxCol					http://www.ncbi.nlm.nih.gov/pubmed/19494814	Uniparental expression of PolIV-dependent siRNAs in developing endosperm of Arabidopsis.	No		Nature	2009
GSM387513	Arabidopsis thaliana	leaf, A. thaliana			GSE15443		http://www.ncbi.nlm.nih.gov/pubmed/19805056	Small RNAs serve as a genetic buffer against genomic shock in Arabidopsis interspecific hybrids and allopolyploids.			Proc Natl Acad Sci U S A	2009
GSM387514	Arabidopsis thaliana	flower, A. thaliana					http://www.ncbi.nlm.nih.gov/pubmed/19805056	Small RNAs serve as a genetic buffer against genomic shock in Arabidopsis interspecific hybrids and allopolyploids.	No		Proc Natl Acad Sci U S A	2009
GSM387517	Arabidopsis thaliana	leaf, F1					http://www.ncbi.nlm.nih.gov/pubmed/19805056	Small RNAs serve as a genetic buffer against genomic shock in Arabidopsis interspecific hybrids and allopolyploids.	No		Proc Natl Acad Sci U S A	2009
GSM387518	Arabidopsis thaliana	flower, F1					http://www.ncbi.nlm.nih.gov/pubmed/19805056	Small RNAs serve as a genetic buffer against genomic shock in Arabidopsis interspecific hybrids and allopolyploids.	No		Proc Natl Acad Sci U S A	2009
GSM387519	Arabidopsis thaliana	leaf, F7					http://www.ncbi.nlm.nih.gov/pubmed/19805056	Small RNAs serve as a genetic buffer against genomic shock in Arabidopsis interspecific hybrids and allopolyploids.	No		Proc Natl Acad Sci U S A	2009
GSM387520	Arabidopsis thaliana	flower, F7					http://www.ncbi.nlm.nih.gov/pubmed/19805056	Small RNAs serve as a genetic buffer against genomic shock in Arabidopsis interspecific hybrids and allopolyploids.	No		Proc Natl Acad Sci U S A	2009
GSM424847	Arabidopsis thaliana	whole root tissue			GSE16971		http://www.ncbi.nlm.nih.gov/pubmed/19815687	Hypoxia-responsive microRNAs and trans-acting small interfering RNAs in Arabidopsis.		Tobacco mosaic virus	J Exp Bot	2010
GSM424848	Arabidopsis thaliana	whole root tissue					http://www.ncbi.nlm.nih.gov/pubmed/19815687	Hypoxia-responsive microRNAs and trans-acting small interfering RNAs in Arabidopsis.	No		J Exp Bot	2010
GSM442934	Arabidopsis thaliana	shoot			GSE17741		http://www.ncbi.nlm.nih.gov/pubmed/19854858	Uncovering small RNA-mediated responses to phosphate deficiency in Arabidopsis by deep sequencing.			Plant Physiol	2009
GSM442935	Arabidopsis thaliana	shoot					http://www.ncbi.nlm.nih.gov/pubmed/19854858	Uncovering small RNA-mediated responses to phosphate deficiency in Arabidopsis by deep sequencing.	No		Plant Physiol	2009
GSM456944	Arabidopsis thaliana	Mixed stage inflorescense tissue			GSE18302		http://www.ncbi.nlm.nih.gov/pubmed/20010803	RNA-directed DNA methylation and plant development require an IWR1-type transcription factor.			EMBO Rep	2009
GSM456945	Arabidopsis thaliana	Mixed stage inflorescense tissue					http://www.ncbi.nlm.nih.gov/pubmed/20010803	RNA-directed DNA methylation and plant development require an IWR1-type transcription factor.	No		EMBO Rep	2009
GSM512702	Arabidopsis thaliana	5-6 week old Arabidopsis leaves			GSE20448		http://www.ncbi.nlm.nih.gov/pubmed/20164210	Identification of microRNAs involved in pathogen-associated molecular pattern-triggered plant innate immunity.			Plant Physiol	2010
GSM512703	Arabidopsis thaliana	5-6 week old Arabidopsis leaves					http://www.ncbi.nlm.nih.gov/pubmed/20164210	Identification of microRNAs involved in pathogen-associated molecular pattern-triggered plant innate immunity.	No		Plant Physiol	2010
GSM415783	Arabidopsis thaliana	tissue: mixed stage inflorescence			GSE16545,GSE31211		http://www.ncbi.nlm.nih.gov/pubmed/20173091	The Arabidopsis RNA-directed DNA methylation argonautes functionally diverge based on their expression and interaction with target loci.			Plant Cell	2010
GSM415784	Arabidopsis thaliana	tissue: mixed stage inflorescence					http://www.ncbi.nlm.nih.gov/pubmed/20173091	The Arabidopsis RNA-directed DNA methylation argonautes functionally diverge based on their expression and interaction with target loci.	No		Plant Cell	2010
GSM415786	Arabidopsis thaliana	aerial (stem, cauline leaves, silique, inflorescence)					http://www.ncbi.nlm.nih.gov/pubmed/20173091	The Arabidopsis RNA-directed DNA methylation argonautes functionally diverge based on their expression and interaction with target loci.	No		Plant Cell	2010
GSM415787	Arabidopsis thaliana	aerial (stem, cauline leaves, silique, inflorescence)					http://www.ncbi.nlm.nih.gov/pubmed/20173091	The Arabidopsis RNA-directed DNA methylation argonautes functionally diverge based on their expression and interaction with target loci.	No		Plant Cell	2010
GSM415788	Arabidopsis thaliana	mixed stage inflorescence					http://www.ncbi.nlm.nih.gov/pubmed/20173091	The Arabidopsis RNA-directed DNA methylation argonautes functionally diverge based on their expression and interaction with target loci.	No		Plant Cell	2010
GSM415789	Arabidopsis thaliana	mixed stage inflorescence					http://www.ncbi.nlm.nih.gov/pubmed/20173091	The Arabidopsis RNA-directed DNA methylation argonautes functionally diverge based on their expression and interaction with target loci.	No		Plant Cell	2010
GSM415790	Arabidopsis thaliana	mixed stage inflorescence					http://www.ncbi.nlm.nih.gov/pubmed/20173091	The Arabidopsis RNA-directed DNA methylation argonautes functionally diverge based on their expression and interaction with target loci.	No		Plant Cell	2010
GSM415791	Arabidopsis thaliana	aerial (stem, cauline leaves, silique, inflorescence)					http://www.ncbi.nlm.nih.gov/pubmed/20173091	The Arabidopsis RNA-directed DNA methylation argonautes functionally diverge based on their expression and interaction with target loci.	No		Plant Cell	2010
GSM415792	Arabidopsis thaliana	aerial (stem, cauline leaves, silique, inflorescence)					http://www.ncbi.nlm.nih.gov/pubmed/20173091	The Arabidopsis RNA-directed DNA methylation argonautes functionally diverge based on their expression and interaction with target loci.	No		Plant Cell	2010
GSM415793	Arabidopsis thaliana	mixed stage inflorescence					http://www.ncbi.nlm.nih.gov/pubmed/20173091	The Arabidopsis RNA-directed DNA methylation argonautes functionally diverge based on their expression and interaction with target loci.	No		Plant Cell	2010
GSM415794	Arabidopsis thaliana	mixed stage inflorescence					http://www.ncbi.nlm.nih.gov/pubmed/20173091	The Arabidopsis RNA-directed DNA methylation argonautes functionally diverge based on their expression and interaction with target loci.	No		Plant Cell	2010
GSM415795	Arabidopsis thaliana	mixed stage inflorescence					http://www.ncbi.nlm.nih.gov/pubmed/20173091	The Arabidopsis RNA-directed DNA methylation argonautes functionally diverge based on their expression and interaction with target loci.	No		Plant Cell	2010
GSM415796	Arabidopsis thaliana	mixed stage inflorescence					http://www.ncbi.nlm.nih.gov/pubmed/20173091	The Arabidopsis RNA-directed DNA methylation argonautes functionally diverge based on their expression and interaction with target loci.	No		Plant Cell	2010
GSM415797	Arabidopsis thaliana	mixed stage inflorescence					http://www.ncbi.nlm.nih.gov/pubmed/20173091	The Arabidopsis RNA-directed DNA methylation argonautes functionally diverge based on their expression and interaction with target loci.	No		Plant Cell	2010
GSM415798	Arabidopsis thaliana	mixed stage inflorescence					http://www.ncbi.nlm.nih.gov/pubmed/20173091	The Arabidopsis RNA-directed DNA methylation argonautes functionally diverge based on their expression and interaction with target loci.	No		Plant Cell	2010
GSM415799	Arabidopsis thaliana	mixed stage inflorescence					http://www.ncbi.nlm.nih.gov/pubmed/20173091	The Arabidopsis RNA-directed DNA methylation argonautes functionally diverge based on their expression and interaction with target loci.	No		Plant Cell	2010
GSM415800	Arabidopsis thaliana	mixed stage inflorescencestrain: Col-0, wildtype					http://www.ncbi.nlm.nih.gov/pubmed/20173091	The Arabidopsis RNA-directed DNA methylation argonautes functionally diverge based on their expression and interaction with target loci.	No		Plant Cell	2010
GSM415801	Arabidopsis thaliana	mixed stage inflorescencestrain: Col-0, wildtype					http://www.ncbi.nlm.nih.gov/pubmed/20173091	The Arabidopsis RNA-directed DNA methylation argonautes functionally diverge based on their expression and interaction with target loci.	No		Plant Cell	2010
GSM415802	Arabidopsis thaliana	mixed stage inflorescencestrain: Col-0, wildtype					http://www.ncbi.nlm.nih.gov/pubmed/20173091	The Arabidopsis RNA-directed DNA methylation argonautes functionally diverge based on their expression and interaction with target loci.	No		Plant Cell	2010
GSM518432	Arabidopsis thaliana	total aerial, bolting and flowering (21 days)			GSE20660,GSE20662		http://www.ncbi.nlm.nih.gov/pubmed/20407027	MicroRNA gene evolution in Arabidopsis lyrata and Arabidopsis thaliana.			Plant Cell	2010
GSM518438	Arabidopsis thaliana	root total RNA			GSE20663		http://www.ncbi.nlm.nih.gov/pubmed/20413459	Small silencing RNAs in plants are mobile and direct epigenetic modification in recipient cells.			Science	2010
GSM518439	Arabidopsis thaliana	root total RNA					http://www.ncbi.nlm.nih.gov/pubmed/20413459	Small silencing RNAs in plants are mobile and direct epigenetic modification in recipient cells.	No		Science	2010
GSM518440	Arabidopsis thaliana	root total RNA					http://www.ncbi.nlm.nih.gov/pubmed/20413459	Small silencing RNAs in plants are mobile and direct epigenetic modification in recipient cells.	No		Science	2010
GSM518441	Arabidopsis thaliana	root total RNA					http://www.ncbi.nlm.nih.gov/pubmed/20413459	Small silencing RNAs in plants are mobile and direct epigenetic modification in recipient cells.	No		Science	2010
GSM518442	Arabidopsis thaliana	root total RNA					http://www.ncbi.nlm.nih.gov/pubmed/20413459	Small silencing RNAs in plants are mobile and direct epigenetic modification in recipient cells.	No		Science	2010
GSM518443	Arabidopsis thaliana	root total RNA					http://www.ncbi.nlm.nih.gov/pubmed/20413459	Small silencing RNAs in plants are mobile and direct epigenetic modification in recipient cells.	No		Science	2010
GSM518444	Arabidopsis thaliana	root total RNA					http://www.ncbi.nlm.nih.gov/pubmed/20413459	Small silencing RNAs in plants are mobile and direct epigenetic modification in recipient cells.	No		Science	2010
GSM518445	Arabidopsis thaliana	root total RNA					http://www.ncbi.nlm.nih.gov/pubmed/20413459	Small silencing RNAs in plants are mobile and direct epigenetic modification in recipient cells.	No		Science	2010
GSM518446	Arabidopsis thaliana	shoot total RNA					http://www.ncbi.nlm.nih.gov/pubmed/20413459	Small silencing RNAs in plants are mobile and direct epigenetic modification in recipient cells.	No		Science	2010
GSM518447	Arabidopsis thaliana	shoot total RNA					http://www.ncbi.nlm.nih.gov/pubmed/20413459	Small silencing RNAs in plants are mobile and direct epigenetic modification in recipient cells.	No		Science	2010
GSM518448	Arabidopsis thaliana	root total RNA					http://www.ncbi.nlm.nih.gov/pubmed/20413459	Small silencing RNAs in plants are mobile and direct epigenetic modification in recipient cells.	No		Science	2010
GSM518449	Arabidopsis thaliana	root total RNA					http://www.ncbi.nlm.nih.gov/pubmed/20413459	Small silencing RNAs in plants are mobile and direct epigenetic modification in recipient cells.	No		Science	2010
GSM518450	Arabidopsis thaliana	root total RNA					http://www.ncbi.nlm.nih.gov/pubmed/20413459	Small silencing RNAs in plants are mobile and direct epigenetic modification in recipient cells.	No		Science	2010
GSM518451	Arabidopsis thaliana	root total RNA					http://www.ncbi.nlm.nih.gov/pubmed/20413459	Small silencing RNAs in plants are mobile and direct epigenetic modification in recipient cells.	No		Science	2010
GSM518452	Arabidopsis thaliana	root total RNA					http://www.ncbi.nlm.nih.gov/pubmed/20413459	Small silencing RNAs in plants are mobile and direct epigenetic modification in recipient cells.	No		Science	2010
GSM518453	Arabidopsis thaliana	root total RNA					http://www.ncbi.nlm.nih.gov/pubmed/20413459	Small silencing RNAs in plants are mobile and direct epigenetic modification in recipient cells.	No		Science	2010
GSM518454	Arabidopsis thaliana	root total RNA					http://www.ncbi.nlm.nih.gov/pubmed/20413459	Small silencing RNAs in plants are mobile and direct epigenetic modification in recipient cells.	No		Science	2010
GSM518455	Arabidopsis thaliana	root total RNA					http://www.ncbi.nlm.nih.gov/pubmed/20413459	Small silencing RNAs in plants are mobile and direct epigenetic modification in recipient cells.	No		Science	2010
GSM518456	Arabidopsis thaliana	shoot total RNA					http://www.ncbi.nlm.nih.gov/pubmed/20413459	Small silencing RNAs in plants are mobile and direct epigenetic modification in recipient cells.	No		Science	2010
GSM518457	Arabidopsis thaliana	shoot total RNA					http://www.ncbi.nlm.nih.gov/pubmed/20413459	Small silencing RNAs in plants are mobile and direct epigenetic modification in recipient cells.	No		Science	2010
GSM518458	Arabidopsis thaliana	shoot total RNA					http://www.ncbi.nlm.nih.gov/pubmed/20413459	Small silencing RNAs in plants are mobile and direct epigenetic modification in recipient cells.	No		Science	2010
GSM518459	Arabidopsis thaliana	shoot total RNA					http://www.ncbi.nlm.nih.gov/pubmed/20413459	Small silencing RNAs in plants are mobile and direct epigenetic modification in recipient cells.	No		Science	2010
GSM518460	Arabidopsis thaliana	root total RNA					http://www.ncbi.nlm.nih.gov/pubmed/20413459	Small silencing RNAs in plants are mobile and direct epigenetic modification in recipient cells.	No		Science	2010
GSM518461	Arabidopsis thaliana	root total RNA					http://www.ncbi.nlm.nih.gov/pubmed/20413459	Small silencing RNAs in plants are mobile and direct epigenetic modification in recipient cells.	No		Science	2010
GSM518462	Arabidopsis thaliana	root total RNA					http://www.ncbi.nlm.nih.gov/pubmed/20413459	Small silencing RNAs in plants are mobile and direct epigenetic modification in recipient cells.	No		Science	2010
GSM518463	Arabidopsis thaliana	root total RNA					http://www.ncbi.nlm.nih.gov/pubmed/20413459	Small silencing RNAs in plants are mobile and direct epigenetic modification in recipient cells.	No		Science	2010
GSM518464	Arabidopsis thaliana	root total RNA					http://www.ncbi.nlm.nih.gov/pubmed/20413459	Small silencing RNAs in plants are mobile and direct epigenetic modification in recipient cells.	No		Science	2010
GSM518465	Arabidopsis thaliana	root total RNA					http://www.ncbi.nlm.nih.gov/pubmed/20413459	Small silencing RNAs in plants are mobile and direct epigenetic modification in recipient cells.	No		Science	2010
GSM518466	Arabidopsis thaliana	shoot total RNA					http://www.ncbi.nlm.nih.gov/pubmed/20413459	Small silencing RNAs in plants are mobile and direct epigenetic modification in recipient cells.	No		Science	2010
GSM518467	Arabidopsis thaliana	shoot total RNA					http://www.ncbi.nlm.nih.gov/pubmed/20413459	Small silencing RNAs in plants are mobile and direct epigenetic modification in recipient cells.	No		Science	2010
GSM491567	Arabidopsis thaliana	leaves			GSE19694		http://www.ncbi.nlm.nih.gov/pubmed/20621980,http://www.ncbi.nlm.nih.gov/pubmed/20696037,http://www.ncbi.nlm.nih.gov/pubmed/21153682	siRNAs from miRNA sites mediate DNA methylation of target genes.			Nucleic Acids Res	2010
GSM491568	Arabidopsis thaliana	leaves							No		Genome Biol	2010
GSM491569	Arabidopsis thaliana	leaves							No		Plant Mol Biol	2011
GSM491570	Arabidopsis thaliana	leaves							No		Nucleic Acids Res	2010
GSM491571	Arabidopsis thaliana	leaves						Multiple distinct small RNAs originate from the same microRNA precursors.		Herpesvirus	Genome Biol	2010
GSM491572	Arabidopsis thaliana	leaves							No		Plant Mol Biol	2011
GSM491573	Arabidopsis thaliana	leaves							No		Nucleic Acids Res	2010
GSM491574	Arabidopsis thaliana	leaves							No		Genome Biol	2010
GSM491575	Arabidopsis thaliana	leaves						Bacteria-responsive microRNAs regulate plant innate immunity by modulating plant hormone networks.		Turnip mosaic virus	Plant Mol Biol	2011
GSM491576	Arabidopsis thaliana	leaves							No		Nucleic Acids Res	2010
GSM491577	Arabidopsis thaliana	leaves							No		Genome Biol	2010
GSM491578	Arabidopsis thaliana	leaves							No		Plant Mol Biol	2011
GSM491579	Arabidopsis thaliana	leaves							No		Nucleic Acids Res	2010
GSM605658	Arabidopsis thaliana	floral tissue			GSE24569		http://www.ncbi.nlm.nih.gov/pubmed/21252301	Transposable elements and small RNAs contribute to gene expression divergence between Arabidopsis thaliana and Arabidopsis lyrata.			Proc Natl Acad Sci U S A	2011
GSM605659	Arabidopsis thaliana	floral tissue					http://www.ncbi.nlm.nih.gov/pubmed/21252301	Transposable elements and small RNAs contribute to gene expression divergence between Arabidopsis thaliana and Arabidopsis lyrata.	No		Proc Natl Acad Sci U S A
GSM605660	Arabidopsis thaliana	floral tissue					http://www.ncbi.nlm.nih.gov/pubmed/21252301	Transposable elements and small RNAs contribute to gene expression divergence between Arabidopsis thaliana and Arabidopsis lyrata.	No		Proc Natl Acad Sci U S A
GSM605661	Arabidopsis thaliana	floral tissue					http://www.ncbi.nlm.nih.gov/pubmed/21252301	Transposable elements and small RNAs contribute to gene expression divergence between Arabidopsis thaliana and Arabidopsis lyrata.	No		Proc Natl Acad Sci U S A
GSM605662	Arabidopsis thaliana	floral tissue					http://www.ncbi.nlm.nih.gov/pubmed/21252301	Transposable elements and small RNAs contribute to gene expression divergence between Arabidopsis thaliana and Arabidopsis lyrata.	No		Proc Natl Acad Sci U S A
GSM605663	Arabidopsis thaliana	floral tissue					http://www.ncbi.nlm.nih.gov/pubmed/21252301	Transposable elements and small RNAs contribute to gene expression divergence between Arabidopsis thaliana and Arabidopsis lyrata.	No		Proc Natl Acad Sci U S A
GSM605664	Arabidopsis thaliana	floral tissue					http://www.ncbi.nlm.nih.gov/pubmed/21252301	Transposable elements and small RNAs contribute to gene expression divergence between Arabidopsis thaliana and Arabidopsis lyrata.	No		Proc Natl Acad Sci U S A
GSM605665	Arabidopsis thaliana	floral tissue					http://www.ncbi.nlm.nih.gov/pubmed/21252301	Transposable elements and small RNAs contribute to gene expression divergence between Arabidopsis thaliana and Arabidopsis lyrata.	No		Proc Natl Acad Sci U S A
GSM706702	Arabidopsis thaliana	Mixed stage inflorescence tissue			GSE28537		http://www.ncbi.nlm.nih.gov/pubmed/21998686	AGO6 functions in RNA-mediated transcriptional gene silencing in shoot and root meristems in Arabidopsis thaliana.		Cauliflower mosaic virus	PLoS One	2011
GSM706704	Arabidopsis thaliana	Mixed stage inflorescence tissue					http://www.ncbi.nlm.nih.gov/pubmed/21998686	AGO6 functions in RNA-mediated transcriptional gene silencing in shoot and root meristems in Arabidopsis thaliana.	No		PLoS One
GSM415785	Arabidopsis thaliana	total floral			GSE16545,GSE31211		http://www.ncbi.nlm.nih.gov/pubmed/22171331	Identifying small interfering RNA loci from high-throughput sequencing data.			Bioinformatics	2012
GSM815532	Arabidopsis thaliana	leaves			GSE32927		http://www.ncbi.nlm.nih.gov/pubmed/22206705	Natural variation in biogenesis efficiency of individual Arabidopsis thaliana microRNAs.		Herpes virus	Curr Biol	2012
GSM815533	Arabidopsis thaliana	leaves					http://www.ncbi.nlm.nih.gov/pubmed/22206705	Natural variation in biogenesis efficiency of individual Arabidopsis thaliana microRNAs.	No		Curr Biol
GSM815534	Arabidopsis thaliana	leaves					http://www.ncbi.nlm.nih.gov/pubmed/22206705	Natural variation in biogenesis efficiency of individual Arabidopsis thaliana microRNAs.	No		Curr Biol
GSM622040	Arabidopsis thaliana	DAP6 seeds			GSE25280		http://www.ncbi.nlm.nih.gov/pubmed/22431617	Maternal siRNAs as regulators of parental genome imbalance and gene expression in endosperm of Arabidopsis seeds.			Proc Natl Acad Sci U S A	2012
GSM622041	Arabidopsis thaliana	DAP6 seeds					http://www.ncbi.nlm.nih.gov/pubmed/22431617	Maternal siRNAs as regulators of parental genome imbalance and gene expression in endosperm of Arabidopsis seeds.	No		Proc Natl Acad Sci U S A
GSM622042	Arabidopsis thaliana	DAP6 seeds					http://www.ncbi.nlm.nih.gov/pubmed/22431617	Maternal siRNAs as regulators of parental genome imbalance and gene expression in endosperm of Arabidopsis seeds.	No		Proc Natl Acad Sci U S A
GSM622043	Arabidopsis thaliana	DAP6 seeds					http://www.ncbi.nlm.nih.gov/pubmed/22431617	Maternal siRNAs as regulators of parental genome imbalance and gene expression in endosperm of Arabidopsis seeds.	No		Proc Natl Acad Sci U S A
GSM622044	Arabidopsis thaliana	rosette leaves					http://www.ncbi.nlm.nih.gov/pubmed/22431617	Maternal siRNAs as regulators of parental genome imbalance and gene expression in endosperm of Arabidopsis seeds.	No		Proc Natl Acad Sci U S A
GSM622045	Arabidopsis thaliana	rosette leaves					http://www.ncbi.nlm.nih.gov/pubmed/22431617	Maternal siRNAs as regulators of parental genome imbalance and gene expression in endosperm of Arabidopsis seeds.	No		Proc Natl Acad Sci U S A
GSM622046	Arabidopsis thaliana	rosette leaves					http://www.ncbi.nlm.nih.gov/pubmed/22431617	Maternal siRNAs as regulators of parental genome imbalance and gene expression in endosperm of Arabidopsis seeds.	No		Proc Natl Acad Sci U S A
GSM622047	Arabidopsis thaliana	rosette leaves					http://www.ncbi.nlm.nih.gov/pubmed/22431617	Maternal siRNAs as regulators of parental genome imbalance and gene expression in endosperm of Arabidopsis seeds.	No		Proc Natl Acad Sci U S A
GSM889254	Arabidopsis thaliana	13-day seedlings	Enterobacteria phage T4T		GSE36338	Enterobacteria phage T4T,Enterobacteria phage f1,Cauliflower mosaic virus,Rice dwarf virus	http://www.ncbi.nlm.nih.gov/pubmed/22445173	A role for small RNAs in DNA double-strand break repair.			Cell	2012
GSM889255	Arabidopsis thaliana	13-day seedlings	Enterobacteria phage T4T				http://www.ncbi.nlm.nih.gov/pubmed/22445173	A role for small RNAs in DNA double-strand break repair.	No		Cell	2012
GSM889256	Arabidopsis thaliana	13-day seedlings	Enterobacteria phage T4T				http://www.ncbi.nlm.nih.gov/pubmed/22445173	A role for small RNAs in DNA double-strand break repair.	No		Cell	2012
GSM889257	Arabidopsis thaliana	13-day seedlings	Enterobacteria phage f1,Enterobacteria phage T4T				http://www.ncbi.nlm.nih.gov/pubmed/22445173	A role for small RNAs in DNA double-strand break repair.	No		Cell	2012
GSM889258	Arabidopsis thaliana	13-day seedlings	Enterobacteria phage T4T				http://www.ncbi.nlm.nih.gov/pubmed/22445173	A role for small RNAs in DNA double-strand break repair.	No		Cell	2012
GSM889259	Arabidopsis thaliana	13-day seedlings	Cauliflower mosaic virus				http://www.ncbi.nlm.nih.gov/pubmed/22445173	A role for small RNAs in DNA double-strand break repair.	No		Cell	2012
GSM889260	Arabidopsis thaliana	13-day seedlings	Cauliflower mosaic virus,Enterobacteria phage T4T				http://www.ncbi.nlm.nih.gov/pubmed/22445173	A role for small RNAs in DNA double-strand break repair.	No		Cell	2012
GSM889261	Arabidopsis thaliana	13-day seedlings	Enterobacteria phage T4T				http://www.ncbi.nlm.nih.gov/pubmed/22445173	A role for small RNAs in DNA double-strand break repair.	No		Cell	2012
GSM889262	Arabidopsis thaliana	13-day seedlings	Enterobacteria phage T4T				http://www.ncbi.nlm.nih.gov/pubmed/22445173	A role for small RNAs in DNA double-strand break repair.	No		Cell	2012
GSM889263	Arabidopsis thaliana	13-day seedlings	Enterobacteria phage T4T				http://www.ncbi.nlm.nih.gov/pubmed/22445173	A role for small RNAs in DNA double-strand break repair.	No		Cell	2012
GSM889264	Arabidopsis thaliana	13-day seedlings	Enterobacteria phage T4T				http://www.ncbi.nlm.nih.gov/pubmed/22445173	A role for small RNAs in DNA double-strand break repair.	No		Cell	2012
GSM889265	Arabidopsis thaliana	13-day seedlings	Enterobacteria phage T4T				http://www.ncbi.nlm.nih.gov/pubmed/22445173	A role for small RNAs in DNA double-strand break repair.	No		Cell	2012
GSM889266	Arabidopsis thaliana	13-day seedlings	Enterobacteria phage T4T				http://www.ncbi.nlm.nih.gov/pubmed/22445173	A role for small RNAs in DNA double-strand break repair.	No		Cell	2012
GSM889267	Arabidopsis thaliana	13-day seedlings	Enterobacteria phage T4T,Rice dwarf virus				http://www.ncbi.nlm.nih.gov/pubmed/22445173	A role for small RNAs in DNA double-strand break repair.	No		Cell	2012
GSM889268	Arabidopsis thaliana	13-day seedlings	Enterobacteria phage T4T,Rice dwarf virus				http://www.ncbi.nlm.nih.gov/pubmed/22445173	A role for small RNAs in DNA double-strand break repair.	No		Cell	2012
GSM889269	Arabidopsis thaliana	13-day seedlings	Enterobacteria phage T4T,Rice dwarf virus				http://www.ncbi.nlm.nih.gov/pubmed/22445173	A role for small RNAs in DNA double-strand break repair.	No		Cell	2012
GSM889270	Arabidopsis thaliana	13-day seedlings	Enterobacteria phage T4T,Rice dwarf virus				http://www.ncbi.nlm.nih.gov/pubmed/22445173	A role for small RNAs in DNA double-strand break repair.	No		Cell	2012
GSM889271	Arabidopsis thaliana	13-day seedlings	Enterobacteria phage T4T				http://www.ncbi.nlm.nih.gov/pubmed/22445173	A role for small RNAs in DNA double-strand break repair.	No		Cell	2012
GSM889272	Arabidopsis thaliana	13-day seedlings	Enterobacteria phage T4T				http://www.ncbi.nlm.nih.gov/pubmed/22445173	A role for small RNAs in DNA double-strand break repair.	No		Cell	2012
GSM889273	Arabidopsis thaliana	13-day seedlings	Enterobacteria phage T4T				http://www.ncbi.nlm.nih.gov/pubmed/22445173	A role for small RNAs in DNA double-strand break repair.	No		Cell	2012
GSM889274	Arabidopsis thaliana	13-day seedlings	Enterobacteria phage T4T				http://www.ncbi.nlm.nih.gov/pubmed/22445173	A role for small RNAs in DNA double-strand break repair.	No		Cell	2012
GSM889275	Arabidopsis thaliana	13-day seedlings	Enterobacteria phage T4T				http://www.ncbi.nlm.nih.gov/pubmed/22445173	A role for small RNAs in DNA double-strand break repair.	No		Cell	2012
GSM889276	Arabidopsis thaliana	13-day seedlings	Enterobacteria phage T4T				http://www.ncbi.nlm.nih.gov/pubmed/22445173	A role for small RNAs in DNA double-strand break repair.	No		Cell	2012
GSM889277	Arabidopsis thaliana	13-day seedlings	Enterobacteria phage T4T				http://www.ncbi.nlm.nih.gov/pubmed/22445173	A role for small RNAs in DNA double-strand break repair.	No		Cell	2012
GSM889278	Arabidopsis thaliana	13-day seedlings	Enterobacteria phage T4T				http://www.ncbi.nlm.nih.gov/pubmed/22445173	A role for small RNAs in DNA double-strand break repair.	No		Cell	2012
GSM889279	Arabidopsis thaliana	13-day seedlings	Enterobacteria phage T4T,Rice dwarf virus				http://www.ncbi.nlm.nih.gov/pubmed/22445173	A role for small RNAs in DNA double-strand break repair.	No		Cell	2012
GSM889280	Arabidopsis thaliana	13-day seedlings	Enterobacteria phage T4T				http://www.ncbi.nlm.nih.gov/pubmed/22445173	A role for small RNAs in DNA double-strand break repair.	No		Cell	2012
GSM889281	Arabidopsis thaliana	13-day seedlings	Enterobacteria phage T4T				http://www.ncbi.nlm.nih.gov/pubmed/22445173	A role for small RNAs in DNA double-strand break repair.	No		Cell	2012
GSM738727	Arabidopsis thaliana	rosette leaves, wild-type			GSE29802		http://www.ncbi.nlm.nih.gov/pubmed/22474216	The helicase and RNaseIIIa domains of Arabidopsis Dicer-Like1 modulate catalytic parameters during microRNA biogenesis.		PCR2.1-TOPO vector (Invitrogen)	Cell	2012
GSM738728	Arabidopsis thaliana	rosette leaves, hyl1-2						http	No		Cell	2012
GSM738729	Arabidopsis thaliana	rosette leaves, hyl1-2/dcl1-20						http	No		Cell	2012
GSM738730	Arabidopsis thaliana	rosette leaves, hyl1-2/dcl1-21						http	No		Cell	2012
GSM738731	Arabidopsis thaliana	flowers and flower buds, wild-type						http	No		Cell	2012
GSM738732	Arabidopsis thaliana	flowers and flower buds, hyl1-2						http	No		Cell	2012
GSM738733	Arabidopsis thaliana	flowers and flower buds, hyl1-2/dcl1-20						http	No		Cell	2012
GSM738734	Arabidopsis thaliana	flowers and flower buds, hyl1-2/dcl1-21						http	No		Cell	2012
GSM844489	Arabidopsis thaliana	Mixed stage inflorescence tissue			GSE34207		http://www.ncbi.nlm.nih.gov/pubmed/22512782	Atypical DNA methylation of genes encoding cysteine-rich peptides in Arabidopsis thaliana.		Cauliflower mosaic virus	BMC Plant Biol	2012
GSM844490	Arabidopsis thaliana	Mixed stage inflorescence tissue					http://www.ncbi.nlm.nih.gov/pubmed/22512782	Atypical DNA methylation of genes encoding cysteine-rich peptides in Arabidopsis thaliana.	No		BMC Plant Biol	2012
GSM844491	Arabidopsis thaliana	Mixed stage inflorescence tissue					http://www.ncbi.nlm.nih.gov/pubmed/22512782	Atypical DNA methylation of genes encoding cysteine-rich peptides in Arabidopsis thaliana.	No		BMC Plant Biol	2012
GSM895899	Arabidopsis thaliana	three weeks seedlings	Enterobacteria phage T4T		GSE36500	Enterobacteria phage T4T	http://www.ncbi.nlm.nih.gov/pubmed/22608924	Cytoplasmic assembly and selective nuclear import of Arabidopsis Argonaute4/siRNA complexes.			Mol Cell	2012
GSM895900	Arabidopsis thaliana	three weeks seedlings	Enterobacteria phage T4T				http://www.ncbi.nlm.nih.gov/pubmed/22608924	Cytoplasmic assembly and selective nuclear import of Arabidopsis Argonaute4/siRNA complexes.	No		Mol Cell	2012
GSM895901	Arabidopsis thaliana	three weeks seedlings	Enterobacteria phage T4T				http://www.ncbi.nlm.nih.gov/pubmed/22608924	Cytoplasmic assembly and selective nuclear import of Arabidopsis Argonaute4/siRNA complexes.	No		Mol Cell	2012
GSM1023591	Arabidopsis thaliana	Inflorescence tissue			GSE41755		http://www.ncbi.nlm.nih.gov/pubmed/23542151	The initiation of epigenetic silencing of active transposable elements is triggered by RDR6 and 21-22 nucleotide small interfering RNAs.			Plant Physiol	2013
GSM1023592	Arabidopsis thaliana	Inflorescence tissue					http://www.ncbi.nlm.nih.gov/pubmed/23542151	The initiation of epigenetic silencing of active transposable elements is triggered by RDR6 and 21-22 nucleotide small interfering RNAs.	No		Plant Physiol	2013
GSM1023593	Arabidopsis thaliana	Inflorescence tissue					http://www.ncbi.nlm.nih.gov/pubmed/23542151	The initiation of epigenetic silencing of active transposable elements is triggered by RDR6 and 21-22 nucleotide small interfering RNAs.	No		Plant Physiol	2013
GSM1023594	Arabidopsis thaliana	Inflorescence tissue					http://www.ncbi.nlm.nih.gov/pubmed/23542151	The initiation of epigenetic silencing of active transposable elements is triggered by RDR6 and 21-22 nucleotide small interfering RNAs.	No		Plant Physiol	2013
GSM632205	Arabidopsis thaliana	seedlings			GSE25738	Brassica yellows virus,Cauliflower mosaic virus	http://www.ncbi.nlm.nih.gov/pubmed/23686579	Warm temperatures induce transgenerational epigenetic release of RNA silencing by inhibiting siRNA biogenesis in Arabidopsis.		35S-potato virus,pMMP-puro retrovirus	Proc Natl Acad Sci U S A	2013
GSM632206	Arabidopsis thaliana	seedlings					http://www.ncbi.nlm.nih.gov/pubmed/23686579	Warm temperatures induce transgenerational epigenetic release of RNA silencing by inhibiting siRNA biogenesis in Arabidopsis.	No		Proc Natl Acad Sci U S A	2013
GSM632207	Arabidopsis thaliana	seedlings	Brassica yellows virus,Cauliflower mosaic virus				http://www.ncbi.nlm.nih.gov/pubmed/23686579	Warm temperatures induce transgenerational epigenetic release of RNA silencing by inhibiting siRNA biogenesis in Arabidopsis.	No		Proc Natl Acad Sci U S A	2013
GSM632208	Arabidopsis thaliana	seedlings					http://www.ncbi.nlm.nih.gov/pubmed/23686579	Warm temperatures induce transgenerational epigenetic release of RNA silencing by inhibiting siRNA biogenesis in Arabidopsis.	No		Proc Natl Acad Sci U S A	2013
GSM632209	Arabidopsis thaliana	seedlings					http://www.ncbi.nlm.nih.gov/pubmed/23686579	Warm temperatures induce transgenerational epigenetic release of RNA silencing by inhibiting siRNA biogenesis in Arabidopsis.	No		Proc Natl Acad Sci U S A	2013
GSM427297	Caenorhabditis elegans	Two to four cell embryo			GSE17153		http://www.ncbi.nlm.nih.gov/pubmed/19734907	Large-scale sorting of C. elegans embryos reveals the dynamics of small RNA expression.			Nat Methods	2009
GSM427301	Caenorhabditis elegans	One cell embryo					http://www.ncbi.nlm.nih.gov/pubmed/19734907	Large-scale sorting of C. elegans embryos reveals the dynamics of small RNA expression.	No		Nat Methods	2009
GSM427332	Caenorhabditis elegans	Post-gastrulation embryo					http://www.ncbi.nlm.nih.gov/pubmed/19734907	Large-scale sorting of C. elegans embryos reveals the dynamics of small RNA expression.	No		Nat Methods	2009
GSM427344	Caenorhabditis elegans	Older embryos (fixed)					http://www.ncbi.nlm.nih.gov/pubmed/19734907	Large-scale sorting of C. elegans embryos reveals the dynamics of small RNA expression.	No		Nat Methods	2009
GSM427345	Caenorhabditis elegans	Living one-cell embryo					http://www.ncbi.nlm.nih.gov/pubmed/19734907	Large-scale sorting of C. elegans embryos reveals the dynamics of small RNA expression.	No		Nat Methods	2009
GSM443998	Caenorhabditis elegans	whole adult animal			GSE17787		http://www.ncbi.nlm.nih.gov/pubmed/19804759	CDE-1 affects chromosome segregation through uridylation of CSR-1-bound siRNAs.			Cell	2009
GSM443999	Caenorhabditis elegans	whole adult animal					http://www.ncbi.nlm.nih.gov/pubmed/19804759	CDE-1 affects chromosome segregation through uridylation of CSR-1-bound siRNAs.	No		Cell	2009
GSM444000	Caenorhabditis elegans	whole adult animal					http://www.ncbi.nlm.nih.gov/pubmed/19804759	CDE-1 affects chromosome segregation through uridylation of CSR-1-bound siRNAs.	No		Cell	2009
GSM444001	Caenorhabditis elegans	whole aged adult animal					http://www.ncbi.nlm.nih.gov/pubmed/19804759	CDE-1 affects chromosome segregation through uridylation of CSR-1-bound siRNAs.	No		Cell	2009
GSM444002	Caenorhabditis elegans	whole young adult animal					http://www.ncbi.nlm.nih.gov/pubmed/19804759	CDE-1 affects chromosome segregation through uridylation of CSR-1-bound siRNAs.	No		Cell	2009
GSM444003	Caenorhabditis elegans	whole adult animal					http://www.ncbi.nlm.nih.gov/pubmed/19804759	CDE-1 affects chromosome segregation through uridylation of CSR-1-bound siRNAs.	No		Cell	2009
GSM444004	Caenorhabditis elegans	whole aged adult animal					http://www.ncbi.nlm.nih.gov/pubmed/19804759	CDE-1 affects chromosome segregation through uridylation of CSR-1-bound siRNAs.	No		Cell	2009
GSM444005	Caenorhabditis elegans	whole young adult animal					http://www.ncbi.nlm.nih.gov/pubmed/19804759	CDE-1 affects chromosome segregation through uridylation of CSR-1-bound siRNAs.	No		Cell	2009
GSM459329	Caenorhabditis elegans	whole males			GSE18429		http://www.ncbi.nlm.nih.gov/pubmed/19805814	A Caenorhabditis elegans RNA-directed RNA polymerase in sperm development and endogenous RNA interference.			Genetics	2009
GSM459330	Caenorhabditis elegans	whole males					http://www.ncbi.nlm.nih.gov/pubmed/19805814	A Caenorhabditis elegans RNA-directed RNA polymerase in sperm development and endogenous RNA interference.	No		Genetics	2009
GSM459331	Caenorhabditis elegans	whole males					http://www.ncbi.nlm.nih.gov/pubmed/19805814	A Caenorhabditis elegans RNA-directed RNA polymerase in sperm development and endogenous RNA interference.	No		Genetics	2009
GSM503820	Caenorhabditis elegans	whole L4 hermaphrodite			GSE19414		http://www.ncbi.nlm.nih.gov/pubmed/20116306	Distinct phases of siRNA synthesis in an endogenous RNAi pathway in C. elegans soma.			Mol Cell	2010
GSM503821	Caenorhabditis elegans	whole L4 hermaphrodite					http://www.ncbi.nlm.nih.gov/pubmed/20116306	Distinct phases of siRNA synthesis in an endogenous RNAi pathway in C. elegans soma.	No		Mol Cell	2010
GSM503822	Caenorhabditis elegans	whole L4 hermaphrodite					http://www.ncbi.nlm.nih.gov/pubmed/20116306	Distinct phases of siRNA synthesis in an endogenous RNAi pathway in C. elegans soma.	No		Mol Cell	2010
GSM503823	Caenorhabditis elegans	whole L4 hermaphrodite					http://www.ncbi.nlm.nih.gov/pubmed/20116306	Distinct phases of siRNA synthesis in an endogenous RNAi pathway in C. elegans soma.	No		Mol Cell	2010
GSM503824	Caenorhabditis elegans	whole L4 hermaphrodite					http://www.ncbi.nlm.nih.gov/pubmed/20116306	Distinct phases of siRNA synthesis in an endogenous RNAi pathway in C. elegans soma.	No		Mol Cell	2010
GSM503825	Caenorhabditis elegans	whole L4 hermaphrodite					http://www.ncbi.nlm.nih.gov/pubmed/20116306	Distinct phases of siRNA synthesis in an endogenous RNAi pathway in C. elegans soma.	No		Mol Cell	2010
GSM503828	Caenorhabditis elegans	whole L4 hermaphrodite					http://www.ncbi.nlm.nih.gov/pubmed/20116306	Distinct phases of siRNA synthesis in an endogenous RNAi pathway in C. elegans soma.	No		Mol Cell	2010
GSM503830	Caenorhabditis elegans	whole L4 hermaphrodite					http://www.ncbi.nlm.nih.gov/pubmed/20116306	Distinct phases of siRNA synthesis in an endogenous RNAi pathway in C. elegans soma.	No		Mol Cell	2010
GSM503831	Caenorhabditis elegans	whole L4 hermaphrodite					http://www.ncbi.nlm.nih.gov/pubmed/20116306	Distinct phases of siRNA synthesis in an endogenous RNAi pathway in C. elegans soma.	No		Mol Cell	2010
GSM503832	Caenorhabditis elegans	whole adult hermaphrodite					http://www.ncbi.nlm.nih.gov/pubmed/20116306	Distinct phases of siRNA synthesis in an endogenous RNAi pathway in C. elegans soma.	No		Mol Cell	2010
GSM503833	Caenorhabditis elegans	whole adult hermaphrodite					http://www.ncbi.nlm.nih.gov/pubmed/20116306	Distinct phases of siRNA synthesis in an endogenous RNAi pathway in C. elegans soma.	No		Mol Cell	2010
GSM503835	Caenorhabditis elegans	whole L4 hermaphrodite					http://www.ncbi.nlm.nih.gov/pubmed/20116306	Distinct phases of siRNA synthesis in an endogenous RNAi pathway in C. elegans soma.	No		Mol Cell	2010
GSM503836	Caenorhabditis elegans	whole L4 hermaphrodite					http://www.ncbi.nlm.nih.gov/pubmed/20116306	Distinct phases of siRNA synthesis in an endogenous RNAi pathway in C. elegans soma.	No		Mol Cell	2010
GSM503837	Caenorhabditis elegans	whole L4 hermaphrodite					http://www.ncbi.nlm.nih.gov/pubmed/20116306	Distinct phases of siRNA synthesis in an endogenous RNAi pathway in C. elegans soma.	No		Mol Cell	2010
GSM503838	Caenorhabditis elegans	whole L4 hermaphrodite					http://www.ncbi.nlm.nih.gov/pubmed/20116306	Distinct phases of siRNA synthesis in an endogenous RNAi pathway in C. elegans soma.	No		Mol Cell	2010
GSM503839	Caenorhabditis elegans	whole L4 hermaphrodite					http://www.ncbi.nlm.nih.gov/pubmed/20116306	Distinct phases of siRNA synthesis in an endogenous RNAi pathway in C. elegans soma.	No		Mol Cell	2010
GSM503840	Caenorhabditis elegans	whole L4 hermaphrodite					http://www.ncbi.nlm.nih.gov/pubmed/20116306	Distinct phases of siRNA synthesis in an endogenous RNAi pathway in C. elegans soma.	No		Mol Cell	2010
GSM503841	Caenorhabditis elegans	whole L4 hermaphrodite					http://www.ncbi.nlm.nih.gov/pubmed/20116306	Distinct phases of siRNA synthesis in an endogenous RNAi pathway in C. elegans soma.	No		Mol Cell	2010
GSM642427	Caenorhabditis elegans	whole worms			GSE26165		http://www.ncbi.nlm.nih.gov/pubmed/21245313	mut-16 and other mutator class genes modulate 22G and 26G siRNA pathways in Caenorhabditis elegans.			Proc Natl Acad Sci U S A	2011
GSM642429	Caenorhabditis elegans	whole worms					http://www.ncbi.nlm.nih.gov/pubmed/21245313	mut-16 and other mutator class genes modulate 22G and 26G siRNA pathways in Caenorhabditis elegans.	No		Proc Natl Acad Sci U S A	2011
GSM642430	Caenorhabditis elegans	embryos					http://www.ncbi.nlm.nih.gov/pubmed/21245313	mut-16 and other mutator class genes modulate 22G and 26G siRNA pathways in Caenorhabditis elegans.	No		Proc Natl Acad Sci U S A	2011
GSM642431	Caenorhabditis elegans	embryos					http://www.ncbi.nlm.nih.gov/pubmed/21245313	mut-16 and other mutator class genes modulate 22G and 26G siRNA pathways in Caenorhabditis elegans.	No		Proc Natl Acad Sci U S A	2011
GSM463030	Caenorhabditis elegans	spe-9 Day8 yound adult			GSE18634		http://www.ncbi.nlm.nih.gov/pubmed/21810936	Age-associated changes in expression of small, noncoding RNAs, including microRNAs, in C. elegans.			RNA	2011
GSM801357	Caenorhabditis elegans	Whole worms			GSE32366		http://www.ncbi.nlm.nih.gov/pubmed/22102828	The ERI-6/7 helicase acts at the first stage of an siRNA amplification pathway that targets recent gene duplications.			PLoS Genet	2011
GSM801359	Caenorhabditis elegans	Embryos					http://www.ncbi.nlm.nih.gov/pubmed/22102828	The ERI-6/7 helicase acts at the first stage of an siRNA amplification pathway that targets recent gene duplications.	No		PLoS Genet	2011
GSM801360	Caenorhabditis elegans	Embryos					http://www.ncbi.nlm.nih.gov/pubmed/22102828	The ERI-6/7 helicase acts at the first stage of an siRNA amplification pathway that targets recent gene duplications.	No		PLoS Genet	2011
GSM801361	Caenorhabditis elegans	Embryos					http://www.ncbi.nlm.nih.gov/pubmed/22102828	The ERI-6/7 helicase acts at the first stage of an siRNA amplification pathway that targets recent gene duplications.	No		PLoS Genet	2011
GSM801362	Caenorhabditis elegans	Whole worms					http://www.ncbi.nlm.nih.gov/pubmed/22102828	The ERI-6/7 helicase acts at the first stage of an siRNA amplification pathway that targets recent gene duplications.	No		PLoS Genet	2011
GSM801363	Caenorhabditis elegans	Embryos					http://www.ncbi.nlm.nih.gov/pubmed/22102828	The ERI-6/7 helicase acts at the first stage of an siRNA amplification pathway that targets recent gene duplications.	No		PLoS Genet	2011
GSM910365	Caenorhabditis elegans	rsd-6 adult animals, TAP treated			GSE37083		http://www.ncbi.nlm.nih.gov/pubmed/22542102	The Caenorhabditis elegans RDE-10/RDE-11 complex regulates RNAi by promoting secondary siRNA amplification.			Curr Biol	2012
GSM910366	Caenorhabditis elegans	wild type adult animals, TAP treated					http://www.ncbi.nlm.nih.gov/pubmed/22542102	The Caenorhabditis elegans RDE-10/RDE-11 complex regulates RNAi by promoting secondary siRNA amplification.	No		Curr Biol	2012
GSM910367	Caenorhabditis elegans	rde-10 adult animals, TAP treated					http://www.ncbi.nlm.nih.gov/pubmed/22542102	The Caenorhabditis elegans RDE-10/RDE-11 complex regulates RNAi by promoting secondary siRNA amplification.	No		Curr Biol	2012
GSM910368	Caenorhabditis elegans	rsd-2 adult animals, TAP treated					http://www.ncbi.nlm.nih.gov/pubmed/22542102	The Caenorhabditis elegans RDE-10/RDE-11 complex regulates RNAi by promoting secondary siRNA amplification.	No		Curr Biol	2012
GSM910369	Caenorhabditis elegans	wild type adult animals, TAP treated					http://www.ncbi.nlm.nih.gov/pubmed/22542102	The Caenorhabditis elegans RDE-10/RDE-11 complex regulates RNAi by promoting secondary siRNA amplification.	No		Curr Biol	2012
GSM910370	Caenorhabditis elegans	wild type embryos, TAP treated					http://www.ncbi.nlm.nih.gov/pubmed/22542102	The Caenorhabditis elegans RDE-10/RDE-11 complex regulates RNAi by promoting secondary siRNA amplification.	No		Curr Biol	2012
GSM910371	Caenorhabditis elegans	rde-10 adult animals, TAP treated					http://www.ncbi.nlm.nih.gov/pubmed/22542102	The Caenorhabditis elegans RDE-10/RDE-11 complex regulates RNAi by promoting secondary siRNA amplification.	No		Curr Biol	2012
GSM910372	Caenorhabditis elegans	rde-10 embryos, TAP treated					http://www.ncbi.nlm.nih.gov/pubmed/22542102	The Caenorhabditis elegans RDE-10/RDE-11 complex regulates RNAi by promoting secondary siRNA amplification.	No		Curr Biol	2012
GSM910373	Caenorhabditis elegans	rde-11 adult animals, TAP treated					http://www.ncbi.nlm.nih.gov/pubmed/22542102	The Caenorhabditis elegans RDE-10/RDE-11 complex regulates RNAi by promoting secondary siRNA amplification.	No		Curr Biol	2012
GSM910374	Caenorhabditis elegans	rde-11 embryos, TAP treated					http://www.ncbi.nlm.nih.gov/pubmed/22542102	The Caenorhabditis elegans RDE-10/RDE-11 complex regulates RNAi by promoting secondary siRNA amplification.	No		Curr Biol	2012
GSM910375	Caenorhabditis elegans	mut-16 embryos, TAP treated					http://www.ncbi.nlm.nih.gov/pubmed/22542102	The Caenorhabditis elegans RDE-10/RDE-11 complex regulates RNAi by promoting secondary siRNA amplification.	No		Curr Biol	2012
GSM910376	Caenorhabditis elegans	wild type adult animals, control RNAi, TAP treated					http://www.ncbi.nlm.nih.gov/pubmed/22542102	The Caenorhabditis elegans RDE-10/RDE-11 complex regulates RNAi by promoting secondary siRNA amplification.	No		Curr Biol	2012
GSM910377	Caenorhabditis elegans	wild type adult animals, pos-1 RNAi, TAP treated					http://www.ncbi.nlm.nih.gov/pubmed/22542102	The Caenorhabditis elegans RDE-10/RDE-11 complex regulates RNAi by promoting secondary siRNA amplification.	No		Curr Biol	2012
GSM910378	Caenorhabditis elegans	rde-11 adult animals, control RNAi, TAP treated					http://www.ncbi.nlm.nih.gov/pubmed/22542102	The Caenorhabditis elegans RDE-10/RDE-11 complex regulates RNAi by promoting secondary siRNA amplification.	No		Curr Biol	2012
GSM910379	Caenorhabditis elegans	rde-11 adult animals, pos-1 RNAi, TAP treated					http://www.ncbi.nlm.nih.gov/pubmed/22542102	The Caenorhabditis elegans RDE-10/RDE-11 complex regulates RNAi by promoting secondary siRNA amplification.	No		Curr Biol	2012
GSM910380	Caenorhabditis elegans	wild type adult animals, control RNAi, untreated					http://www.ncbi.nlm.nih.gov/pubmed/22542102	The Caenorhabditis elegans RDE-10/RDE-11 complex regulates RNAi by promoting secondary siRNA amplification.	No		Curr Biol	2012
GSM910381	Caenorhabditis elegans	wild type adult animals, pos-1 RNAi, untreated					http://www.ncbi.nlm.nih.gov/pubmed/22542102	The Caenorhabditis elegans RDE-10/RDE-11 complex regulates RNAi by promoting secondary siRNA amplification.	No		Curr Biol	2012
GSM910382	Caenorhabditis elegans	rde-11 adult animals, control RNAi, untreated					http://www.ncbi.nlm.nih.gov/pubmed/22542102	The Caenorhabditis elegans RDE-10/RDE-11 complex regulates RNAi by promoting secondary siRNA amplification.	No		Curr Biol	2012
GSM910383	Caenorhabditis elegans	rde-11 adult animals, pos-1 RNAi, untreated					http://www.ncbi.nlm.nih.gov/pubmed/22542102	The Caenorhabditis elegans RDE-10/RDE-11 complex regulates RNAi by promoting secondary siRNA amplification.	No		Curr Biol	2012
GSM948669	Caenorhabditis elegans	gravid adult			GSE38723		http://www.ncbi.nlm.nih.gov/pubmed/22738724	C. elegans piRNAs mediate the genome-wide surveillance of germline transcripts.			Cell	2012
GSM948670	Caenorhabditis elegans	gravid adult					http://www.ncbi.nlm.nih.gov/pubmed/22738724	C. elegans piRNAs mediate the genome-wide surveillance of germline transcripts.	No		Cell	2012
GSM948671	Caenorhabditis elegans	gravid adult					http://www.ncbi.nlm.nih.gov/pubmed/22738724	C. elegans piRNAs mediate the genome-wide surveillance of germline transcripts.	No		Cell	2012
GSM948672	Caenorhabditis elegans	gravid adult					http://www.ncbi.nlm.nih.gov/pubmed/22738724	C. elegans piRNAs mediate the genome-wide surveillance of germline transcripts.	No		Cell	2012
GSM948673	Caenorhabditis elegans	gravid adult					http://www.ncbi.nlm.nih.gov/pubmed/22738724	C. elegans piRNAs mediate the genome-wide surveillance of germline transcripts.	No		Cell	2012
GSM948674	Caenorhabditis elegans	gravid adult					http://www.ncbi.nlm.nih.gov/pubmed/22738724	C. elegans piRNAs mediate the genome-wide surveillance of germline transcripts.	No		Cell	2012
GSM788484	Caenorhabditis elegans	Young adult C. elegans			GSE31783		http://www.ncbi.nlm.nih.gov/pubmed/22829772	Differential impact of the HEN1 homolog HENN-1 on 21U and 26G RNAs in the germline of Caenorhabditis elegans.		vector (Stratagene)	PLoS Genet	2012
GSM788485	Caenorhabditis elegans	Young adult C. elegans					http://www.ncbi.nlm.nih.gov/pubmed/22829772	Differential impact of the HEN1 homolog HENN-1 on 21U and 26G RNAs in the germline of Caenorhabditis elegans.	No		PLoS Genet	2012
GSM788486	Caenorhabditis elegans	Young adult C. elegans					http://www.ncbi.nlm.nih.gov/pubmed/22829772	Differential impact of the HEN1 homolog HENN-1 on 21U and 26G RNAs in the germline of Caenorhabditis elegans.	No		PLoS Genet	2012
GSM788487	Caenorhabditis elegans	Young adult C. elegans					http://www.ncbi.nlm.nih.gov/pubmed/22829772	Differential impact of the HEN1 homolog HENN-1 on 21U and 26G RNAs in the germline of Caenorhabditis elegans.	No		PLoS Genet	2012
GSM788488	Caenorhabditis elegans	Young adult C. elegans					http://www.ncbi.nlm.nih.gov/pubmed/22829772	Differential impact of the HEN1 homolog HENN-1 on 21U and 26G RNAs in the germline of Caenorhabditis elegans.	No		PLoS Genet	2012
GSM788489	Caenorhabditis elegans	Young adult C. elegans					http://www.ncbi.nlm.nih.gov/pubmed/22829772	Differential impact of the HEN1 homolog HENN-1 on 21U and 26G RNAs in the germline of Caenorhabditis elegans.	No		PLoS Genet	2012
GSM788490	Caenorhabditis elegans	Young adult C. elegans					http://www.ncbi.nlm.nih.gov/pubmed/22829772	Differential impact of the HEN1 homolog HENN-1 on 21U and 26G RNAs in the germline of Caenorhabditis elegans.	No		PLoS Genet	2012
GSM788491	Caenorhabditis elegans	Young adult C. elegans					http://www.ncbi.nlm.nih.gov/pubmed/22829772	Differential impact of the HEN1 homolog HENN-1 on 21U and 26G RNAs in the germline of Caenorhabditis elegans.	No		PLoS Genet	2012
GSM823808	Caenorhabditis elegans	N2 wildtype control adults			GSE33313		http://www.ncbi.nlm.nih.gov/pubmed/23329696	RNAi pathways contribute to developmental history-dependent phenotypic plasticity in C. elegans.			RNA	2013
GSM823809	Caenorhabditis elegans	N2 wildtype postdauer adults					http://www.ncbi.nlm.nih.gov/pubmed/23329696	RNAi pathways contribute to developmental history-dependent phenotypic plasticity in C. elegans.	No		RNA	2013
GSM823810	Caenorhabditis elegans	N2 wildtype control adults					http://www.ncbi.nlm.nih.gov/pubmed/23329696	RNAi pathways contribute to developmental history-dependent phenotypic plasticity in C. elegans.	No		RNA	2013
GSM823811	Caenorhabditis elegans	N2 wildtype postdauer adults					http://www.ncbi.nlm.nih.gov/pubmed/23329696	RNAi pathways contribute to developmental history-dependent phenotypic plasticity in C. elegans.	No		RNA	2013
GSM823812	Caenorhabditis elegans	N2 wildtype Larval L3 stage					http://www.ncbi.nlm.nih.gov/pubmed/23329696	RNAi pathways contribute to developmental history-dependent phenotypic plasticity in C. elegans.	No		RNA	2013
GSM823813	Caenorhabditis elegans	N2 wildtype dauer stage					http://www.ncbi.nlm.nih.gov/pubmed/23329696	RNAi pathways contribute to developmental history-dependent phenotypic plasticity in C. elegans.	No		RNA	2013
GSM1017668	Caenorhabditis elegans	whole animal			GSE41461		http://www.ncbi.nlm.nih.gov/pubmed/23363624	High-throughput sequencing reveals extraordinary fluidity of miRNA, piRNA, and siRNA pathways in nematodes.			RNA	2013
GSM1017669	Caenorhabditis elegans	whole animal					http://www.ncbi.nlm.nih.gov/pubmed/23363624	High-throughput sequencing reveals extraordinary fluidity of miRNA, piRNA, and siRNA pathways in nematodes.	No		RNA	2013
GSM1017670	Caenorhabditis elegans	whole animal					http://www.ncbi.nlm.nih.gov/pubmed/23363624	High-throughput sequencing reveals extraordinary fluidity of miRNA, piRNA, and siRNA pathways in nematodes.	No		RNA	2013
GSM830244	Danio rerio	testis			GSE33582		http://www.ncbi.nlm.nih.gov/pubmed/20859253	Hen1 is required for oocyte development and piRNA stability in zebrafish.			EMBO J	2010
GSM830245	Danio rerio	testis					http://www.ncbi.nlm.nih.gov/pubmed/20859253	Hen1 is required for oocyte development and piRNA stability in zebrafish.	No		EMBO J	2010
GSM830246	Danio rerio	testis					http://www.ncbi.nlm.nih.gov/pubmed/20859253	Hen1 is required for oocyte development and piRNA stability in zebrafish.	No		EMBO J	2010
GSM830247	Danio rerio	testis					http://www.ncbi.nlm.nih.gov/pubmed/20859253	Hen1 is required for oocyte development and piRNA stability in zebrafish.	No		EMBO J	2010
GSM727519	Danio rerio	zebrafish testis			GSE29418		http://www.ncbi.nlm.nih.gov/pubmed/21743441	Tdrd1 acts as a molecular scaffold for Piwi proteins and piRNA targets in zebrafish.			EMBO J	2011
GSM727520	Danio rerio	zebrafish testis					http://www.ncbi.nlm.nih.gov/pubmed/21743441	Tdrd1 acts as a molecular scaffold for Piwi proteins and piRNA targets in zebrafish.	No		EMBO J	2011
GSM727521	Danio rerio	3 week old tdrd1 mutant gonads					http://www.ncbi.nlm.nih.gov/pubmed/21743441	Tdrd1 acts as a molecular scaffold for Piwi proteins and piRNA targets in zebrafish.	No		EMBO J	2011
GSM727522	Danio rerio	3 week old whole gonads					http://www.ncbi.nlm.nih.gov/pubmed/21743441	Tdrd1 acts as a molecular scaffold for Piwi proteins and piRNA targets in zebrafish.	No		EMBO J	2011
GSM727523	Danio rerio	adult testis extract					http://www.ncbi.nlm.nih.gov/pubmed/21743441	Tdrd1 acts as a molecular scaffold for Piwi proteins and piRNA targets in zebrafish.	No		EMBO J	2011
GSM727524	Danio rerio	zebrafish testis					http://www.ncbi.nlm.nih.gov/pubmed/21743441	Tdrd1 acts as a molecular scaffold for Piwi proteins and piRNA targets in zebrafish.	No		EMBO J	2011
GSM727525	Danio rerio	zebrafish testis					http://www.ncbi.nlm.nih.gov/pubmed/21743441	Tdrd1 acts as a molecular scaffold for Piwi proteins and piRNA targets in zebrafish.	No		EMBO J	2011
GSM686381	Danio rerio	the whole embryo			GSE27722		http://www.ncbi.nlm.nih.gov/pubmed/22408181	Transcriptome-wide analysis of small RNA expression in early zebrafish development.			RNA	2012
GSM686382	Danio rerio	the whole embryo					http://www.ncbi.nlm.nih.gov/pubmed/22408181	Transcriptome-wide analysis of small RNA expression in early zebrafish development.	No		RNA	2012
GSM686383	Danio rerio	the whole embryo					http://www.ncbi.nlm.nih.gov/pubmed/22408181	Transcriptome-wide analysis of small RNA expression in early zebrafish development.	No		RNA	2012
GSM686384	Danio rerio	the whole embryo					http://www.ncbi.nlm.nih.gov/pubmed/22408181	Transcriptome-wide analysis of small RNA expression in early zebrafish development.	No		RNA	2012
GSM686385	Danio rerio	the whole embryo					http://www.ncbi.nlm.nih.gov/pubmed/22408181	Transcriptome-wide analysis of small RNA expression in early zebrafish development.	No		RNA	2012
GSM1014068	Danio rerio	Ovary			GSE41299		http://www.ncbi.nlm.nih.gov/pubmed/23335638	piRNA dynamics in divergent zebrafish strains reveal long-lasting maternal influence on zygotic piRNA profiles.			RNA	2013
GSM1014069	Danio rerio	Ovary					http://www.ncbi.nlm.nih.gov/pubmed/23335638	piRNA dynamics in divergent zebrafish strains reveal long-lasting maternal influence on zygotic piRNA profiles.	No		RNA	2013
GSM1014070	Danio rerio	Ovary					http://www.ncbi.nlm.nih.gov/pubmed/23335638	piRNA dynamics in divergent zebrafish strains reveal long-lasting maternal influence on zygotic piRNA profiles.	No		RNA	2013
GSM1014071	Danio rerio	Ovary					http://www.ncbi.nlm.nih.gov/pubmed/23335638	piRNA dynamics in divergent zebrafish strains reveal long-lasting maternal influence on zygotic piRNA profiles.	No		RNA	2013
GSM1014072	Danio rerio	Ovary					http://www.ncbi.nlm.nih.gov/pubmed/23335638	piRNA dynamics in divergent zebrafish strains reveal long-lasting maternal influence on zygotic piRNA profiles.	No		RNA	2013
GSM1014073	Danio rerio	Ovary					http://www.ncbi.nlm.nih.gov/pubmed/23335638	piRNA dynamics in divergent zebrafish strains reveal long-lasting maternal influence on zygotic piRNA profiles.	No		RNA	2013
GSM1014074	Danio rerio	Ovary					http://www.ncbi.nlm.nih.gov/pubmed/23335638	piRNA dynamics in divergent zebrafish strains reveal long-lasting maternal influence on zygotic piRNA profiles.	No		RNA	2013
GSM1014075	Danio rerio	Ovary					http://www.ncbi.nlm.nih.gov/pubmed/23335638	piRNA dynamics in divergent zebrafish strains reveal long-lasting maternal influence on zygotic piRNA profiles.	No		RNA	2013
GSM1014076	Danio rerio	Ovary					http://www.ncbi.nlm.nih.gov/pubmed/23335638	piRNA dynamics in divergent zebrafish strains reveal long-lasting maternal influence on zygotic piRNA profiles.	No		RNA	2013
GSM1014077	Danio rerio	Ovary					http://www.ncbi.nlm.nih.gov/pubmed/23335638	piRNA dynamics in divergent zebrafish strains reveal long-lasting maternal influence on zygotic piRNA profiles.	No		RNA	2013
GSM1014078	Danio rerio	Ovary					http://www.ncbi.nlm.nih.gov/pubmed/23335638	piRNA dynamics in divergent zebrafish strains reveal long-lasting maternal influence on zygotic piRNA profiles.	No		RNA	2013
GSM1014079	Danio rerio	Ovary					http://www.ncbi.nlm.nih.gov/pubmed/23335638	piRNA dynamics in divergent zebrafish strains reveal long-lasting maternal influence on zygotic piRNA profiles.	No		RNA	2013
GSM1014080	Danio rerio	Ovary					http://www.ncbi.nlm.nih.gov/pubmed/23335638	piRNA dynamics in divergent zebrafish strains reveal long-lasting maternal influence on zygotic piRNA profiles.	No		RNA	2013
GSM1014081	Danio rerio	Ovary					http://www.ncbi.nlm.nih.gov/pubmed/23335638	piRNA dynamics in divergent zebrafish strains reveal long-lasting maternal influence on zygotic piRNA profiles.	No		RNA	2013
GSM1014082	Danio rerio	Ovary					http://www.ncbi.nlm.nih.gov/pubmed/23335638	piRNA dynamics in divergent zebrafish strains reveal long-lasting maternal influence on zygotic piRNA profiles.	No		RNA	2013
GSM1014083	Danio rerio	Ovary					http://www.ncbi.nlm.nih.gov/pubmed/23335638	piRNA dynamics in divergent zebrafish strains reveal long-lasting maternal influence on zygotic piRNA profiles.	No		RNA	2013
GSM1014084	Danio rerio	Ovary					http://www.ncbi.nlm.nih.gov/pubmed/23335638	piRNA dynamics in divergent zebrafish strains reveal long-lasting maternal influence on zygotic piRNA profiles.	No		RNA	2013
GSM1014085	Danio rerio	Ovary					http://www.ncbi.nlm.nih.gov/pubmed/23335638	piRNA dynamics in divergent zebrafish strains reveal long-lasting maternal influence on zygotic piRNA profiles.	No		RNA	2013
GSM1014086	Danio rerio	Testes					http://www.ncbi.nlm.nih.gov/pubmed/23335638	piRNA dynamics in divergent zebrafish strains reveal long-lasting maternal influence on zygotic piRNA profiles.	No		RNA	2013
GSM1014087	Danio rerio	Testes					http://www.ncbi.nlm.nih.gov/pubmed/23335638	piRNA dynamics in divergent zebrafish strains reveal long-lasting maternal influence on zygotic piRNA profiles.	No		RNA	2013
GSM424739	Drosophila melanogaster	Schneider cells			GSE16958		http://www.ncbi.nlm.nih.gov/pubmed/19644447	Endo-siRNAs depend on a new isoform of loquacious and target artificially introduced, high-copy sequences.			EMBO J	2009
GSM424740	Drosophila melanogaster	Schneider cells					http://www.ncbi.nlm.nih.gov/pubmed/19644447	Endo-siRNAs depend on a new isoform of loquacious and target artificially introduced, high-copy sequences.	No		EMBO J	2009
GSM744619	Drosophila melanogaster	ovaries			GSE30086		http://www.ncbi.nlm.nih.gov/pubmed/21820311	piRNA production requires heterochromatin formation in Drosophila.			Curr Biol	2011
GSM744629	Drosophila melanogaster	ovaries	Enterobacteria phage T4T		GSE30088	Enterobacteria phage T4T	http://www.ncbi.nlm.nih.gov/pubmed/21831924	Vreteno, a gonad-specific protein, is essential for germline development and primary piRNA biogenesis in Drosophila.			Development	2011
GSM802667	Drosophila melanogaster	ovaries	Enterobacteria phage T4T		GSE32435	Enterobacteria phage T4T	http://www.ncbi.nlm.nih.gov/pubmed/22096018	Production of artificial piRNAs in flies and mice.			RNA	2012
GSM850349	Drosophila melanogaster	3-day-old ovaries			GSE34506		http://www.ncbi.nlm.nih.gov/pubmed/22555593	piRNA-mediated transgenerational inheritance of an acquired trait.			Genome Res	2012
GSM850350	Drosophila melanogaster	3-day-old ovaries					http://www.ncbi.nlm.nih.gov/pubmed/22555593	piRNA-mediated transgenerational inheritance of an acquired trait.	No		Genome Res	2012
GSM850351	Drosophila melanogaster	3-day-old ovaries					http://www.ncbi.nlm.nih.gov/pubmed/22555593	piRNA-mediated transgenerational inheritance of an acquired trait.	No		Genome Res	2012
GSM850352	Drosophila melanogaster	3-day-old ovaries					http://www.ncbi.nlm.nih.gov/pubmed/22555593	piRNA-mediated transgenerational inheritance of an acquired trait.	No		Genome Res	2012
GSM850353	Drosophila melanogaster	25-day-old ovaries					http://www.ncbi.nlm.nih.gov/pubmed/22555593	piRNA-mediated transgenerational inheritance of an acquired trait.	No		Genome Res	2012
GSM850354	Drosophila melanogaster	0-2 hour eggs					http://www.ncbi.nlm.nih.gov/pubmed/22555593	piRNA-mediated transgenerational inheritance of an acquired trait.	No		Genome Res	2012
GSM717492	Drosophila melanogaster	DCV-infected control dl1 cells	Drosophila C virus,Drosophila x virus		GSE28957	Drosophila C virus,Drosophila x virus,Drosophila A virus,Ectromelia virus	http://www.ncbi.nlm.nih.gov/pubmed/23424633	Dicer-2 processes diverse viral RNA species.	Rift Valley Fever virus,Vaccinia virus		PLoS One	2013
GSM717493	Drosophila melanogaster	DCV-infected Ago1 knockdown dl1 cells	Drosophila C virus,Drosophila x virus					Dicer-2 processes diverse viral RNA species.	Yes		PLoS One	2013
GSM717494	Drosophila melanogaster	DCV-infected Ago2 knockdown dl1 cells	Drosophila C virus,Drosophila x virus					Dicer-2 processes diverse viral RNA species.	Yes		PLoS One	2013
GSM717495	Drosophila melanogaster	DCV-infected Dcr1 knockdown dl1 cells	Drosophila C virus,Drosophila x virus					Dicer-2 processes diverse viral RNA species.	Yes		PLoS One	2013
GSM717496	Drosophila melanogaster	DCV-infected Dcr2 knockdown dl1 cells	Drosophila C virus,Drosophila x virus					Dicer-2 processes diverse viral RNA species.	Yes		PLoS One	2013
GSM717497	Drosophila melanogaster	DCV-infected Drosha knockdown dl1 cells	Drosophila C virus,Drosophila x virus					Dicer-2 processes diverse viral RNA species.	Yes		PLoS One	2013
GSM717498	Drosophila melanogaster	RVFV-infected control dl1 cells	Drosophila A virus,Drosophila x virus					Dicer-2 processes diverse viral RNA species.	Yes		PLoS One	2013
GSM717499	Drosophila melanogaster	RVFV-infected Ago1 knockdown dl1 cells	Drosophila A virus,Drosophila x virus					Dicer-2 processes diverse viral RNA species.	Yes		PLoS One	2013
GSM717500	Drosophila melanogaster	RVFV-infected Ago2 knockdown dl1 cells	Drosophila A virus,Drosophila x virus					Dicer-2 processes diverse viral RNA species.	Yes		PLoS One	2013
GSM717501	Drosophila melanogaster	RVFV-infected Dcr1 knockdown dl1 cells	Drosophila A virus,Drosophila x virus					Dicer-2 processes diverse viral RNA species.	Yes		PLoS One	2013
GSM717502	Drosophila melanogaster	RVFV-infected Dcr2 knockdown dl1 cells	Drosophila A virus,Drosophila x virus					Dicer-2 processes diverse viral RNA species.	Yes		PLoS One	2013
GSM717503	Drosophila melanogaster	RVFV-infected Drosha knockdown dl1 cells	Drosophila A virus,Drosophila x virus					Dicer-2 processes diverse viral RNA species.	Yes		PLoS One	2013
GSM717504	Drosophila melanogaster	VACV-infected control dl1 cells	Drosophila x virus,Ectromelia virus					Dicer-2 processes diverse viral RNA species.	Yes		PLoS One	2013
GSM543393	Glycine max	immature seed coats	Cucumber mosaic virus		GSE21825	Cucumber mosaic virus	http://www.ncbi.nlm.nih.gov/pubmed/19820189	Endogenous, tissue-specific short interfering RNAs silence the chalcone synthase gene family in glycine max seed coats.			Plant Cell	2009
GSM543394	Glycine max	immature seed coats					http://www.ncbi.nlm.nih.gov/pubmed/19820189	Endogenous, tissue-specific short interfering RNAs silence the chalcone synthase gene family in glycine max seed coats.	No		Plant Cell	2009
GSM543395	Glycine max	immature cotyledons					http://www.ncbi.nlm.nih.gov/pubmed/19820189	Endogenous, tissue-specific short interfering RNAs silence the chalcone synthase gene family in glycine max seed coats.	No		Plant Cell	2009
GSM543396	Glycine max	immature seed coats					http://www.ncbi.nlm.nih.gov/pubmed/19820189	Endogenous, tissue-specific short interfering RNAs silence the chalcone synthase gene family in glycine max seed coats.	No		Plant Cell	2009
GSM621344	Glycine max	soybean seed	Cucumber mosaic virus,Soybean mosaic virus		GSE25260	Cucumber mosaic virus,Soybean mosaic virus	http://www.ncbi.nlm.nih.gov/pubmed/21219599	Identification of miRNAs and their target genes in developing soybean seeds by deep sequencing.		Tomato yellow leaf curl virus	BMC Plant Biol	2011
GSM647200	Glycine max	soybean seed					http://www.ncbi.nlm.nih.gov/pubmed/21219599	Identification of miRNAs and their target genes in developing soybean seeds by deep sequencing.	No		BMC Plant Biol	2011
GSM769282	Glycine max	Root			GSE31061	Bean pod mottle virus	http://www.ncbi.nlm.nih.gov/pubmed/22089132,http://www.ncbi.nlm.nih.gov/pubmed/22156213	The Medicago genome provides insight into the evolution of rhizobial symbioses.			Nature	2011
GSM769283	Glycine max	Nodule							No		Genes Dev	2011
GSM769284	Glycine max	Flower							No		Nature	2011
GSM769285	Glycine max	Dev.Seed						MicroRNAs as master regulators of the plant NB-LRR defense gene family via the production of phased, trans-acting siRNAs.			Genes Dev	2011
GSM769286	Glycine max	uninoculated Root Hair	Bean pod mottle virus						No		Nature	2011
GSM769287	Glycine max	Root Hair	Bean pod mottle virus						No		Genes Dev	2011
GSM769288	Glycine max	inoculated Stripped Root							No		Nature	2011
GSM510475	Homo sapiens	HEK293T cell line		Human herpesvirus 1,Human herpesvirus 5,Simian virus 40	GSE20384		http://www.ncbi.nlm.nih.gov/pubmed/20413612	Mammalian microRNAs: experimental evaluation of novel and previously annotated genes.			Genes Dev	2010
GSM957192	Homo sapiens	Breast			GSE39162		http://www.ncbi.nlm.nih.gov/pubmed/21199797	Identification of new microRNAs in paired normal and tumor breast tissue suggests a dual role for the ERBB2/Her2 gene.			Cancer Res	2011
GSM957193	Homo sapiens	Breast					http://www.ncbi.nlm.nih.gov/pubmed/21199797	Identification of new microRNAs in paired normal and tumor breast tissue suggests a dual role for the ERBB2/Her2 gene.	No		Cancer Res	2011
GSM957194	Homo sapiens	Breast					http://www.ncbi.nlm.nih.gov/pubmed/21199797	Identification of new microRNAs in paired normal and tumor breast tissue suggests a dual role for the ERBB2/Her2 gene.	No		Cancer Res	2011
GSM957196	Homo sapiens	Breast					http://www.ncbi.nlm.nih.gov/pubmed/21199797	Identification of new microRNAs in paired normal and tumor breast tissue suggests a dual role for the ERBB2/Her2 gene.	No		Cancer Res	2011
GSM957198	Homo sapiens	Breast					http://www.ncbi.nlm.nih.gov/pubmed/21199797	Identification of new microRNAs in paired normal and tumor breast tissue suggests a dual role for the ERBB2/Her2 gene.	No		Cancer Res	2011
GSM957199	Homo sapiens	Breast					http://www.ncbi.nlm.nih.gov/pubmed/21199797	Identification of new microRNAs in paired normal and tumor breast tissue suggests a dual role for the ERBB2/Her2 gene.	No		Cancer Res	2011
GSM957200	Homo sapiens	Breast					http://www.ncbi.nlm.nih.gov/pubmed/21199797	Identification of new microRNAs in paired normal and tumor breast tissue suggests a dual role for the ERBB2/Her2 gene.	No		Cancer Res	2011
GSM957201	Homo sapiens	Breast					http://www.ncbi.nlm.nih.gov/pubmed/21199797	Identification of new microRNAs in paired normal and tumor breast tissue suggests a dual role for the ERBB2/Her2 gene.	No		Cancer Res	2011
GSM957202	Homo sapiens	Breast					http://www.ncbi.nlm.nih.gov/pubmed/21199797	Identification of new microRNAs in paired normal and tumor breast tissue suggests a dual role for the ERBB2/Her2 gene.	No		Cancer Res	2011
GSM957203	Homo sapiens	Breast					http://www.ncbi.nlm.nih.gov/pubmed/21199797	Identification of new microRNAs in paired normal and tumor breast tissue suggests a dual role for the ERBB2/Her2 gene.	No		Cancer Res	2011
GSM957204	Homo sapiens	Breast					http://www.ncbi.nlm.nih.gov/pubmed/21199797	Identification of new microRNAs in paired normal and tumor breast tissue suggests a dual role for the ERBB2/Her2 gene.	No		Cancer Res	2011
GSM768973	Homo sapiens	Skin uninvolved psoriasis biopsy			GSE31037		http://www.ncbi.nlm.nih.gov/pubmed/21807764	Deep sequencing of small RNAs from human skin reveals major alterations in the psoriasis miRNAome.			Hum Mol Genet	2011
GSM768985	Homo sapiens	Skin uninvolved psoriasis biopsy					http://www.ncbi.nlm.nih.gov/pubmed/21807764	Deep sequencing of small RNAs from human skin reveals major alterations in the psoriasis miRNAome.	No		Hum Mol Genet	2011
GSM768986	Homo sapiens	Skin uninvolved psoriasis biopsy					http://www.ncbi.nlm.nih.gov/pubmed/21807764	Deep sequencing of small RNAs from human skin reveals major alterations in the psoriasis miRNAome.	No		Hum Mol Genet	2011
GSM768988	Homo sapiens	Skin biopsy					http://www.ncbi.nlm.nih.gov/pubmed/21807764	Deep sequencing of small RNAs from human skin reveals major alterations in the psoriasis miRNAome.	No		Hum Mol Genet	2011
GSM769509	Homo sapiens	cell line			GSE31069		http://www.ncbi.nlm.nih.gov/pubmed/21911355	miRDeep2 accurately identifies known and hundreds of novel microRNA genes in seven animal clades.			Nucleic Acids Res	2012
GSM769510	Homo sapiens	cell line					http://www.ncbi.nlm.nih.gov/pubmed/21911355	miRDeep2 accurately identifies known and hundreds of novel microRNA genes in seven animal clades.	No		Nucleic Acids Res	2012
GSM769511	Homo sapiens	cell line					http://www.ncbi.nlm.nih.gov/pubmed/21911355	miRDeep2 accurately identifies known and hundreds of novel microRNA genes in seven animal clades.	No		Nucleic Acids Res	2012
GSM769512	Homo sapiens	cell line					http://www.ncbi.nlm.nih.gov/pubmed/21911355	miRDeep2 accurately identifies known and hundreds of novel microRNA genes in seven animal clades.	No		Nucleic Acids Res	2012
GSM889282	Homo sapiens	DR-GFP/U2OS cells	Enterobacteria phage T4T	Human herpesvirus 5	GSE36338	Enterobacteria phage T4T	http://www.ncbi.nlm.nih.gov/pubmed/22445173	A role for small RNAs in DNA double-strand break repair.			Cell	2012
GSM889283	Homo sapiens	DR-GFP/U2OS cells	Enterobacteria phage T4T	Human herpesvirus 5			http://www.ncbi.nlm.nih.gov/pubmed/22445173	A role for small RNAs in DNA double-strand break repair.	No		Cell	2012
GSM889284	Homo sapiens	DR-GFP/U2OS cells	Enterobacteria phage T4T	Human herpesvirus 5			http://www.ncbi.nlm.nih.gov/pubmed/22445173	A role for small RNAs in DNA double-strand break repair.	No		Cell	2012
GSM889285	Homo sapiens	DR-GFP/U2OS cells	Enterobacteria phage T4T				http://www.ncbi.nlm.nih.gov/pubmed/22445173	A role for small RNAs in DNA double-strand break repair.	No		Cell	2012
GSM889286	Homo sapiens	DR-GFP/U2OS cells	Enterobacteria phage T4T				http://www.ncbi.nlm.nih.gov/pubmed/22445173	A role for small RNAs in DNA double-strand break repair.	No		Cell	2012
GSM1105748	Homo sapiens	HeLa cells			GSE45506	Enterobacteria phage T4T	http://www.ncbi.nlm.nih.gov/pubmed/22844086	microRNAs associated with the different human Argonaute proteins.			Nucleic Acids Res	2012
GSM1105749	Homo sapiens	HeLa cells					http://www.ncbi.nlm.nih.gov/pubmed/22844086	microRNAs associated with the different human Argonaute proteins.	No		Nucleic Acids Res	2012
GSM1105750	Homo sapiens	HeLa cells					http://www.ncbi.nlm.nih.gov/pubmed/22844086	microRNAs associated with the different human Argonaute proteins.	No		Nucleic Acids Res	2012
GSM1105752	Homo sapiens	HeLa cells					http://www.ncbi.nlm.nih.gov/pubmed/22844086	microRNAs associated with the different human Argonaute proteins.	No		Nucleic Acids Res	2012
GSM1105753	Homo sapiens	HeLa cells	Enterobacteria phage T4T				http://www.ncbi.nlm.nih.gov/pubmed/22844086	microRNAs associated with the different human Argonaute proteins.	No		Nucleic Acids Res	2012
GSM797669	Homo sapiens	embryonic kidney			GSE32185		http://www.ncbi.nlm.nih.gov/pubmed/22984580	Systematic analysis of small RNAs associated with human mitochondria by deep sequencing: detailed analysis of mitochondrial associated miRNA.			PLoS One	2012
GSM797670	Homo sapiens	cervical adenocarcinoma					http://www.ncbi.nlm.nih.gov/pubmed/22984580	Systematic analysis of small RNAs associated with human mitochondria by deep sequencing: detailed analysis of mitochondrial associated miRNA.	No		PLoS One	2012
GSM876013	Homo sapiens	Cervical cancer cells transfected with siRNA against luciferase two times over a 4~5 day period (rep 1).	Human papillomavirus 18		GSE35835,GSE40236	Human papillomavirus 18	http://www.ncbi.nlm.nih.gov/pubmed/23063654	Mono-uridylation of pre-microRNA as a key step in the biogenesis of group II let-7 microRNAs.			Cell	2012
GSM876014	Homo sapiens	Cervical cancer cells transfected with siRNA against luciferase two times over a 4~5 day period (rep 2).	Human papillomavirus 18				http://www.ncbi.nlm.nih.gov/pubmed/23063654	Mono-uridylation of pre-microRNA as a key step in the biogenesis of group II let-7 microRNAs.	No		Cell	2012
GSM876015	Homo sapiens	Cervical cancer cells transfected with siRNAs against TUT7, TUT4, and TUT2 two times over a 4~5 day period (rep 1).	Human papillomavirus 18				http://www.ncbi.nlm.nih.gov/pubmed/23063654	Mono-uridylation of pre-microRNA as a key step in the biogenesis of group II let-7 microRNAs.	No		Cell	2012
GSM876016	Homo sapiens	Cervical cancer cells transfected with siRNAs against TUT7, TUT4, and TUT2 two times over a 4~5 day period (rep 2).					http://www.ncbi.nlm.nih.gov/pubmed/23063654	Mono-uridylation of pre-microRNA as a key step in the biogenesis of group II let-7 microRNAs.	No		Cell	2012
GSM876017	Homo sapiens	Cervical cancer cells transfected with siRNA against GFP.	Human papillomavirus 18				http://www.ncbi.nlm.nih.gov/pubmed/23063654	Mono-uridylation of pre-microRNA as a key step in the biogenesis of group II let-7 microRNAs.	No		Cell	2012
GSM400969	Mus musculus	Testes			GSE16023		http://www.ncbi.nlm.nih.gov/pubmed/19465913	Loss of the Mili-interacting Tudor domain-containing protein-1 activates transposons and alters the Mili-associated small RNA profile.			Nat Struct Mol Biol	2009
GSM475279	Mus musculus	adults			GSE19172	Lymphocytic choriomeningitis virus	http://www.ncbi.nlm.nih.gov/pubmed/20022248	A broadly conserved pathway generates 3'UTR-directed primary piRNAs.		vector pCR-II	Curr Biol	2009
GSM475280	Mus musculus	adults					http://www.ncbi.nlm.nih.gov/pubmed/20022248	A broadly conserved pathway generates 3'UTR-directed primary piRNAs.	No		Curr Biol	2009
GSM475281	Mus musculus	adults	Lymphocytic choriomeningitis virus				http://www.ncbi.nlm.nih.gov/pubmed/20022248	A broadly conserved pathway generates 3'UTR-directed primary piRNAs.	No		Curr Biol	2009
GSM466728	Mus musculus	testes			GSE18825		http://www.ncbi.nlm.nih.gov/pubmed/20059948	The TDRD9-MIWI2 complex is essential for piRNA-mediated retrotransposon silencing in the mouse male germline.			Dev Cell	2009
GSM466729	Mus musculus	testes					http://www.ncbi.nlm.nih.gov/pubmed/20059948	The TDRD9-MIWI2 complex is essential for piRNA-mediated retrotransposon silencing in the mouse male germline.	No		Dev Cell	2009
GSM466730	Mus musculus	testes					http://www.ncbi.nlm.nih.gov/pubmed/20059948	The TDRD9-MIWI2 complex is essential for piRNA-mediated retrotransposon silencing in the mouse male germline.	No		Dev Cell	2009
GSM466731	Mus musculus	testes					http://www.ncbi.nlm.nih.gov/pubmed/20059948	The TDRD9-MIWI2 complex is essential for piRNA-mediated retrotransposon silencing in the mouse male germline.	No		Dev Cell	2009
GSM519104	Mus musculus	mouse primary granulocyte			GSE20683		http://www.ncbi.nlm.nih.gov/pubmed/20622877	Nuclear-localized tiny RNAs are associated with transcription initiation and splice sites in metazoans.			Nat Struct Mol Biol	2010
GSM897819	Mus musculus	NIH 3T12 cells infectd with MHV68		Murid herpesvirus 4	GSE36639		http://www.ncbi.nlm.nih.gov/pubmed/20660200	Identification of novel microRNA-like molecules generated from herpesvirus and host tRNA transcripts.	Herpesvirus,Murine gammaherpesvirus 68		J Virol	2010
GSM897820	Mus musculus	NIH 3T12 cells infectd with MHV68		Murid herpesvirus 4			http://www.ncbi.nlm.nih.gov/pubmed/20660200	Identification of novel microRNA-like molecules generated from herpesvirus and host tRNA transcripts.	Yes		J Virol	2010
GSM897821	Mus musculus	NIH 3T12 cells infectd with MHV68		Murid herpesvirus 4			http://www.ncbi.nlm.nih.gov/pubmed/20660200	Identification of novel microRNA-like molecules generated from herpesvirus and host tRNA transcripts.	Yes		J Virol	2010
GSM897822	Mus musculus	NIH 3T12 cells with mock treated					http://www.ncbi.nlm.nih.gov/pubmed/20660200	Identification of novel microRNA-like molecules generated from herpesvirus and host tRNA transcripts.	Yes		J Virol	2010
GSM897823	Mus musculus	NIH 3T12 cells with mock treated					http://www.ncbi.nlm.nih.gov/pubmed/20660200	Identification of novel microRNA-like molecules generated from herpesvirus and host tRNA transcripts.	Yes		J Virol	2010
GSM678422	Mus musculus	mouse epididymis		Human herpesvirus 1,Human herpesvirus 5,Simian virus 40	GSE27369		http://www.ncbi.nlm.nih.gov/pubmed/21546553	Widespread expression of piRNA-like molecules in somatic tissues.			Nucleic Acids Res	2011
GSM527277	Mus musculus	hippocampus			GSE21090		http://www.ncbi.nlm.nih.gov/pubmed/21712401	A role for noncanonical microRNAs in the mammalian brain revealed by phenotypic differences in Dgcr8 versus Dicer1 knockouts and small RNA sequencing.			RNA	2011
GSM689053	Mus musculus	mouse embryonic stem cell		Human herpesvirus 5	GSE27903	Mason-Pfizer monkey virus	http://www.ncbi.nlm.nih.gov/pubmed/21753850	Dicer recognizes the 5' end of RNA for efficient and accurate processing.		Flag-pcDNA3 vector (Invitrogen),unmodified Flag-Dicer-pcDNA3.1 vector	Nature	2011
GSM689054	Mus musculus	mouse embryonic stem cell		Human herpesvirus 5			http://www.ncbi.nlm.nih.gov/pubmed/21753850	Dicer recognizes the 5' end of RNA for efficient and accurate processing.	No		Nature	2011
GSM689055	Mus musculus	mouse embryonic stem cell	Mason-Pfizer monkey virus	Human herpesvirus 5			http://www.ncbi.nlm.nih.gov/pubmed/21753850	Dicer recognizes the 5' end of RNA for efficient and accurate processing.	No		Nature	2011
GSM689056	Mus musculus	mouse embryonic stem cell		Human herpesvirus 5			http://www.ncbi.nlm.nih.gov/pubmed/21753850	Dicer recognizes the 5' end of RNA for efficient and accurate processing.	No		Nature	2011
GSM689057	Mus musculus	mouse embryonic stem cell					http://www.ncbi.nlm.nih.gov/pubmed/21753850	Dicer recognizes the 5' end of RNA for efficient and accurate processing.	No		Nature	2011
GSM794736	Mus musculus	size fractionated RNA from mouse hippocampus before ECS			GSE32055		http://www.ncbi.nlm.nih.gov/pubmed/21984899	Neuronal activity regulates hippocampal miRNA expression.			PLoS One	2011
GSM794737	Mus musculus	size fractionated RNA from mouse hippocampus following ECS					http://www.ncbi.nlm.nih.gov/pubmed/21984899	Neuronal activity regulates hippocampal miRNA expression.	No		PLoS One	2011
GSM794738	Mus musculus	size fractionated RNA from mouse hippocampus following ECS					http://www.ncbi.nlm.nih.gov/pubmed/21984899	Neuronal activity regulates hippocampal miRNA expression.	No		PLoS One	2011
GSM794739	Mus musculus	size fractionated RNA from mouse hippocampus following ECS					http://www.ncbi.nlm.nih.gov/pubmed/21984899	Neuronal activity regulates hippocampal miRNA expression.	No		PLoS One	2011
GSM794741	Mus musculus	size fractionated RNA from mouse hippocampus following ECS					http://www.ncbi.nlm.nih.gov/pubmed/21984899	Neuronal activity regulates hippocampal miRNA expression.	No		PLoS One	2011
GSM794742	Mus musculus	size fractionated RNA from mouse hippocampus before ECS					http://www.ncbi.nlm.nih.gov/pubmed/21984899	Neuronal activity regulates hippocampal miRNA expression.	No		PLoS One	2011
GSM794743	Mus musculus	size fractionated RNA from mouse hippocampus following ECS					http://www.ncbi.nlm.nih.gov/pubmed/21984899	Neuronal activity regulates hippocampal miRNA expression.	No		PLoS One	2011
GSM794744	Mus musculus	size fractionated RNA from mouse hippocampus following ECS					http://www.ncbi.nlm.nih.gov/pubmed/21984899	Neuronal activity regulates hippocampal miRNA expression.	No		PLoS One	2011
GSM794745	Mus musculus	size fractionated RNA from mouse hippocampus following ECS					http://www.ncbi.nlm.nih.gov/pubmed/21984899	Neuronal activity regulates hippocampal miRNA expression.	No		PLoS One	2011
GSM794747	Mus musculus	size fractionated RNA from mouse hippocampus following ECS					http://www.ncbi.nlm.nih.gov/pubmed/21984899	Neuronal activity regulates hippocampal miRNA expression.	No		PLoS One	2011
GSM802669	Mus musculus	R13, MILI IP, testes	Enterobacteria phage T4T		GSE32435	Enterobacteria phage T4T	http://www.ncbi.nlm.nih.gov/pubmed/22096018	Production of artificial piRNAs in flies and mice.		2.1-TOPO vector	RNA	2012
GSM802670	Mus musculus	R13, MIWI IP, testes	Enterobacteria phage T4T				http://www.ncbi.nlm.nih.gov/pubmed/22096018	Production of artificial piRNAs in flies and mice.			RNA	2012
GSM802671	Mus musculus	R13, total RNA, testes, 19-33 nt	Enterobacteria phage T4T				http://www.ncbi.nlm.nih.gov/pubmed/22096018	Production of artificial piRNAs in flies and mice.			RNA	2012
GSM802672	Mus musculus	R37, MILI IP, testes	Enterobacteria phage T4T				http://www.ncbi.nlm.nih.gov/pubmed/22096018	Production of artificial piRNAs in flies and mice.			RNA	2012
GSM802673	Mus musculus	R37, MIWI IP, testes	Enterobacteria phage T4T				http://www.ncbi.nlm.nih.gov/pubmed/22096018	Production of artificial piRNAs in flies and mice.			RNA	2012
GSM802674	Mus musculus	R37, total RNA, testes, 19-33 nt	Enterobacteria phage T4T				http://www.ncbi.nlm.nih.gov/pubmed/22096018	Production of artificial piRNAs in flies and mice.			RNA	2012
GSM802676	Mus musculus	wildtype MILI IP testes					http://www.ncbi.nlm.nih.gov/pubmed/22096018	Production of artificial piRNAs in flies and mice.			RNA	2012
GSM802677	Mus musculus	wildtype MIWI IP testes					http://www.ncbi.nlm.nih.gov/pubmed/22096018	Production of artificial piRNAs in flies and mice.			RNA	2012
GSM791226	Mus musculus	Eri1_wildtype C57BL/6			GSE31920		http://www.ncbi.nlm.nih.gov/pubmed/22613798	Eri1 regulates microRNA homeostasis and mouse lymphocyte development and antiviral function.		Herpesviruses,Cytomegaoviyns,retroviruses, ECFP retrovirus	Blood	2012
GSM791227	Mus musculus	Eri1_knockout C57BL/6					http://www.ncbi.nlm.nih.gov/pubmed/22613798	Eri1 regulates microRNA homeostasis and mouse lymphocyte development and antiviral function.			Blood	2012
GSM947964	Mus musculus	mature sperm	Cotton leafroll dwarf virus,Murine AIDS virus-related provirus,Murine leukemia virus,Xenotropic murine leukemia virus		GSE38702	Cotton leafroll dwarf virus,Murine AIDS virus-related provirus,Murine leukemia virus,Xenotropic murine leukemia virus	http://www.ncbi.nlm.nih.gov/pubmed/23044802	A novel class of tRNA-derived small RNAs extremely enriched in mature mouse sperm.			Cell Res	2012
GSM947965	Mus musculus	adult testis					http://www.ncbi.nlm.nih.gov/pubmed/23044802	A novel class of tRNA-derived small RNAs extremely enriched in mature mouse sperm.	No		Cell Res	2012
GSM947966	Mus musculus	adult uterus	Xenotropic murine leukemia virus				http://www.ncbi.nlm.nih.gov/pubmed/23044802	A novel class of tRNA-derived small RNAs extremely enriched in mature mouse sperm.	No		Cell Res	2012
GSM992826	Mus musculus	testis					http://www.ncbi.nlm.nih.gov/pubmed/23044802	A novel class of tRNA-derived small RNAs extremely enriched in mature mouse sperm.	No		Cell Res	2012
GSM1116239	Mus musculus	Dicer f/f murine MSC TT-Flag-HA-hAgo2 cell line	Moloney murine leukemia virus	Human adenovirus C,Human herpesvirus 5,Simian virus 40	GSE44163,GSE45828	Moloney murine leukemia virus	http://www.ncbi.nlm.nih.gov/pubmed/23630078	Let-7 represses Nr6a1 and a mid-gestation developmental program in adult fibroblasts.		pMMP-puro retrovirus,lentivirus,pMMP-puro retrovirus,Dicer wild-type (WT) MSCs versus vector	Genes Dev	2013
GSM1116240	Mus musculus	Dicer f/f murine MSC TT-hAgo2 cell line		Human adenovirus C			http://www.ncbi.nlm.nih.gov/pubmed/23630078	Let-7 represses Nr6a1 and a mid-gestation developmental program in adult fibroblasts.	No		Genes Dev	2013
GSM409313	Oryza sativa	root tip			GSE16350		http://www.ncbi.nlm.nih.gov/pubmed/19584097	Clusters and superclusters of phased small RNAs in the developing inflorescence of rice.			Genome Res	2009
GSM409314	Oryza sativa	root tip					http://www.ncbi.nlm.nih.gov/pubmed/19584097	Clusters and superclusters of phased small RNAs in the developing inflorescence of rice.	No		Genome Res	2009
GSM409315	Oryza sativa	root tip					http://www.ncbi.nlm.nih.gov/pubmed/19584097	Clusters and superclusters of phased small RNAs in the developing inflorescence of rice.	No		Genome Res	2009
GSM409316	Oryza sativa	shoot primordia					http://www.ncbi.nlm.nih.gov/pubmed/19584097	Clusters and superclusters of phased small RNAs in the developing inflorescence of rice.	No		Genome Res	2009
GSM409317	Oryza sativa	shoot primordia					http://www.ncbi.nlm.nih.gov/pubmed/19584097	Clusters and superclusters of phased small RNAs in the developing inflorescence of rice.	No		Genome Res	2009
GSM409318	Oryza sativa	shoot primordia					http://www.ncbi.nlm.nih.gov/pubmed/19584097	Clusters and superclusters of phased small RNAs in the developing inflorescence of rice.	No		Genome Res	2009
GSM409319	Oryza sativa	inflorescence					http://www.ncbi.nlm.nih.gov/pubmed/19584097	Clusters and superclusters of phased small RNAs in the developing inflorescence of rice.	No		Genome Res	2009
GSM409320	Oryza sativa	inflorescence					http://www.ncbi.nlm.nih.gov/pubmed/19584097	Clusters and superclusters of phased small RNAs in the developing inflorescence of rice.	No		Genome Res	2009
GSM409321	Oryza sativa	inflorescence					http://www.ncbi.nlm.nih.gov/pubmed/19584097	Clusters and superclusters of phased small RNAs in the developing inflorescence of rice.	No		Genome Res	2009
GSM409322	Oryza sativa	Leaf1					http://www.ncbi.nlm.nih.gov/pubmed/19584097	Clusters and superclusters of phased small RNAs in the developing inflorescence of rice.	No		Genome Res	2009
GSM409323	Oryza sativa	Leaf2					http://www.ncbi.nlm.nih.gov/pubmed/19584097	Clusters and superclusters of phased small RNAs in the developing inflorescence of rice.	No		Genome Res	2009
GSM409324	Oryza sativa	Leaf3					http://www.ncbi.nlm.nih.gov/pubmed/19584097	Clusters and superclusters of phased small RNAs in the developing inflorescence of rice.	No		Genome Res	2009
GSM455962	Oryza sativa	Seedling			GSE18250,GSE18251	Rice tungro bacilliform virus	http://www.ncbi.nlm.nih.gov/pubmed/19903869	Rice MicroRNA effector complexes and targets.			Plant Cell	2009
GSM455964	Oryza sativa	Seedling					http://www.ncbi.nlm.nih.gov/pubmed/19903869	Rice MicroRNA effector complexes and targets.	No		Plant Cell	2009
GSM455965	Oryza sativa	Seedling	Rice tungro bacilliform virus				http://www.ncbi.nlm.nih.gov/pubmed/19903869	Rice MicroRNA effector complexes and targets.	No		Plant Cell	2009
GSM434596	Oryza sativa	seedlings			GSE17398		http://www.ncbi.nlm.nih.gov/pubmed/20202174	Transcriptome-wide identification of microRNA targets in rice.			Plant J	2010
GSM417540	Oryza sativa	sample pooled from callus,seedling shoot,seedling root,tillering leaf,flowering panicle,flowering leaf,filling panicle and booting panicle	Rice tungro bacilliform virus		GSE16631	Rice tungro bacilliform virus	http://www.ncbi.nlm.nih.gov/pubmed/20305017	Deep RNA sequencing at single base-pair resolution reveals high complexity of the rice transcriptome.			Genome Res	2010
GSM520634	Oryza sativa	Wild type seedling	Rice tungro bacilliform virus		GSE20748	Rice tungro bacilliform virus	http://www.ncbi.nlm.nih.gov/pubmed/20381393	DNA methylation mediated by a microRNA pathway.			Mol Cell	2010
GSM520635	Oryza sativa	Wild type seedling	Rice tungro bacilliform virus				http://www.ncbi.nlm.nih.gov/pubmed/20381393	DNA methylation mediated by a microRNA pathway.	No		Mol Cell	2010
GSM520636	Oryza sativa	Wild type seedling	Rice tungro bacilliform virus				http://www.ncbi.nlm.nih.gov/pubmed/20381393	DNA methylation mediated by a microRNA pathway.	No		Mol Cell	2010
GSM520637	Oryza sativa	DCL1IR-2 seedling	Rice tungro bacilliform virus				http://www.ncbi.nlm.nih.gov/pubmed/20381393	DNA methylation mediated by a microRNA pathway.	No		Mol Cell	2010
GSM520638	Oryza sativa	dcl3a-17 seedling					http://www.ncbi.nlm.nih.gov/pubmed/20381393	DNA methylation mediated by a microRNA pathway.	No		Mol Cell	2010
GSM520640	Oryza sativa	Wild type seedling					http://www.ncbi.nlm.nih.gov/pubmed/20381393	DNA methylation mediated by a microRNA pathway.	No		Mol Cell	2010
GSM571077	Oryza sativa	rice seedlings	Rice tungro bacilliform virus		GSE23217	Rice tungro bacilliform virus,Acanthocystis turfacea Chlorella virus	http://www.ncbi.nlm.nih.gov/pubmed/21113019	Identification and analysis of seven H2O2-responsive miRNAs and 32 new miRNAs in the seedlings of rice (Oryza sativa L. ssp. indica).		pMD19-T vector	Nucleic Acids Res	2011
GSM571078	Oryza sativa	rice seedlings	Acanthocystis turfacea Chlorella virus,Rice tungro bacilliform virus				http://www.ncbi.nlm.nih.gov/pubmed/21113019	Identification and analysis of seven H2O2-responsive miRNAs and 32 new miRNAs in the seedlings of rice (Oryza sativa L. ssp. indica).	No		Nucleic Acids Res	2011
GSM686039	Oryza sativa	Undifferentiated calli	Rice ragged stunt virus,Rice tungro bacilliform virus		GSE27699	Rice ragged stunt virus,Rice tungro bacilliform virus	http://www.ncbi.nlm.nih.gov/pubmed/21525786	Genome-wide discovery and analysis of microRNAs and other small RNAs from rice embryogenic callus.			RNA Biol	2011
GSM686040	Oryza sativa	Differentiated calli	Rice ragged stunt virus,Rice tungro bacilliform virus				http://www.ncbi.nlm.nih.gov/pubmed/21525786	Genome-wide discovery and analysis of microRNAs and other small RNAs from rice embryogenic callus.	No		RNA Biol	2011
GSM693279	Oryza sativa	rice seed	Oryza sativa endornavirus,Rice tungro bacilliform virus		GSE28028	Oryza sativa endornavirus,Rice tungro bacilliform virus	http://www.ncbi.nlm.nih.gov/pubmed/21791435	Differential expression of the microRNAs in superior and inferior spikelets in rice (Oryza sativa).			J Exp Bot	2011
GSM693280	Oryza sativa	rice seed	Oryza sativa endornavirus				http://www.ncbi.nlm.nih.gov/pubmed/21791435	Differential expression of the microRNAs in superior and inferior spikelets in rice (Oryza sativa).	No		J Exp Bot	2011
GSM816687	Oryza sativa	seedling, control			GSE32973	Rice tungro bacilliform virus	http://www.ncbi.nlm.nih.gov/pubmed/22158467	Massive analysis of rice small RNAs: mechanistic implications of regulated microRNAs and variants for differential target RNA cleavage.			Plant Cell	2011
GSM816689	Oryza sativa	seedling, control					http://www.ncbi.nlm.nih.gov/pubmed/22158467	Massive analysis of rice small RNAs: mechanistic implications of regulated microRNAs and variants for differential target RNA cleavage.	No		Plant Cell	2011
GSM816691	Oryza sativa	seedling, drought					http://www.ncbi.nlm.nih.gov/pubmed/22158467	Massive analysis of rice small RNAs: mechanistic implications of regulated microRNAs and variants for differential target RNA cleavage.	No		Plant Cell	2011
GSM816693	Oryza sativa	seedling, salt					http://www.ncbi.nlm.nih.gov/pubmed/22158467	Massive analysis of rice small RNAs: mechanistic implications of regulated microRNAs and variants for differential target RNA cleavage.	No		Plant Cell	2011
GSM816694	Oryza sativa	seedling, cold					http://www.ncbi.nlm.nih.gov/pubmed/22158467	Massive analysis of rice small RNAs: mechanistic implications of regulated microRNAs and variants for differential target RNA cleavage.	No		Plant Cell	2011
GSM816695	Oryza sativa	seedling, cold					http://www.ncbi.nlm.nih.gov/pubmed/22158467	Massive analysis of rice small RNAs: mechanistic implications of regulated microRNAs and variants for differential target RNA cleavage.	No		Plant Cell	2011
GSM816701	Oryza sativa	seedling, OsDCL1 RNAi					http://www.ncbi.nlm.nih.gov/pubmed/22158467	Massive analysis of rice small RNAs: mechanistic implications of regulated microRNAs and variants for differential target RNA cleavage.	No		Plant Cell	2011
GSM816703	Oryza sativa	seedling, OsDCL1 RNAi					http://www.ncbi.nlm.nih.gov/pubmed/22158467	Massive analysis of rice small RNAs: mechanistic implications of regulated microRNAs and variants for differential target RNA cleavage.	No		Plant Cell	2011
GSM816705	Oryza sativa	root, control					http://www.ncbi.nlm.nih.gov/pubmed/22158467	Massive analysis of rice small RNAs: mechanistic implications of regulated microRNAs and variants for differential target RNA cleavage.	No		Plant Cell	2011
GSM816707	Oryza sativa	root, phosphate-deficient medium					http://www.ncbi.nlm.nih.gov/pubmed/22158467	Massive analysis of rice small RNAs: mechanistic implications of regulated microRNAs and variants for differential target RNA cleavage.	No		Plant Cell	2011
GSM816709	Oryza sativa	root, sulfate-deficient medium					http://www.ncbi.nlm.nih.gov/pubmed/22158467	Massive analysis of rice small RNAs: mechanistic implications of regulated microRNAs and variants for differential target RNA cleavage.	No		Plant Cell	2011
GSM816711	Oryza sativa	root, nitrogen-deficient medium	Rice tungro bacilliform virus				http://www.ncbi.nlm.nih.gov/pubmed/22158467	Massive analysis of rice small RNAs: mechanistic implications of regulated microRNAs and variants for differential target RNA cleavage.	No		Plant Cell	2011
GSM816713	Oryza sativa	root, potassium-deficient medium					http://www.ncbi.nlm.nih.gov/pubmed/22158467	Massive analysis of rice small RNAs: mechanistic implications of regulated microRNAs and variants for differential target RNA cleavage.	No		Plant Cell	2011
GSM816715	Oryza sativa	root, potassium-deficient medium +salt					http://www.ncbi.nlm.nih.gov/pubmed/22158467	Massive analysis of rice small RNAs: mechanistic implications of regulated microRNAs and variants for differential target RNA cleavage.	No		Plant Cell	2011
GSM816719	Oryza sativa	shoot, control					http://www.ncbi.nlm.nih.gov/pubmed/22158467	Massive analysis of rice small RNAs: mechanistic implications of regulated microRNAs and variants for differential target RNA cleavage.	No		Plant Cell	2011
GSM816721	Oryza sativa	shoot, phosphate-deficient medium					http://www.ncbi.nlm.nih.gov/pubmed/22158467	Massive analysis of rice small RNAs: mechanistic implications of regulated microRNAs and variants for differential target RNA cleavage.	No		Plant Cell	2011
GSM816723	Oryza sativa	shoot, sulfate-deficient medium					http://www.ncbi.nlm.nih.gov/pubmed/22158467	Massive analysis of rice small RNAs: mechanistic implications of regulated microRNAs and variants for differential target RNA cleavage.	No		Plant Cell	2011
GSM816725	Oryza sativa	shoot, nitrogen-deficient medium					http://www.ncbi.nlm.nih.gov/pubmed/22158467	Massive analysis of rice small RNAs: mechanistic implications of regulated microRNAs and variants for differential target RNA cleavage.	No		Plant Cell	2011
GSM816727	Oryza sativa	shoot, potassium-deficient medium					http://www.ncbi.nlm.nih.gov/pubmed/22158467	Massive analysis of rice small RNAs: mechanistic implications of regulated microRNAs and variants for differential target RNA cleavage.	No		Plant Cell	2011
GSM816729	Oryza sativa	shoot, potassium-deficient medium+salt					http://www.ncbi.nlm.nih.gov/pubmed/22158467	Massive analysis of rice small RNAs: mechanistic implications of regulated microRNAs and variants for differential target RNA cleavage.	No		Plant Cell	2011
GSM816731	Oryza sativa	panicle, control	Rice tungro bacilliform virus				http://www.ncbi.nlm.nih.gov/pubmed/22158467	Massive analysis of rice small RNAs: mechanistic implications of regulated microRNAs and variants for differential target RNA cleavage.	No		Plant Cell	2011
GSM816732	Oryza sativa	panicle, control					http://www.ncbi.nlm.nih.gov/pubmed/22158467	Massive analysis of rice small RNAs: mechanistic implications of regulated microRNAs and variants for differential target RNA cleavage.	No		Plant Cell	2011
GSM816734	Oryza sativa	panicle, drought					http://www.ncbi.nlm.nih.gov/pubmed/22158467	Massive analysis of rice small RNAs: mechanistic implications of regulated microRNAs and variants for differential target RNA cleavage.	No		Plant Cell	2011
GSM816735	Oryza sativa	panicle, drought					http://www.ncbi.nlm.nih.gov/pubmed/22158467	Massive analysis of rice small RNAs: mechanistic implications of regulated microRNAs and variants for differential target RNA cleavage.	No		Plant Cell	2011
GSM816737	Oryza sativa	panicle, salt					http://www.ncbi.nlm.nih.gov/pubmed/22158467	Massive analysis of rice small RNAs: mechanistic implications of regulated microRNAs and variants for differential target RNA cleavage.	No		Plant Cell	2011
GSM816738	Oryza sativa	panicle, salt					http://www.ncbi.nlm.nih.gov/pubmed/22158467	Massive analysis of rice small RNAs: mechanistic implications of regulated microRNAs and variants for differential target RNA cleavage.	No		Plant Cell	2011
GSM816740	Oryza sativa	panicle, cold					http://www.ncbi.nlm.nih.gov/pubmed/22158467	Massive analysis of rice small RNAs: mechanistic implications of regulated microRNAs and variants for differential target RNA cleavage.	No		Plant Cell	2011
GSM816746	Oryza sativa	panicle, OsDCL1 RNAi					http://www.ncbi.nlm.nih.gov/pubmed/22158467	Massive analysis of rice small RNAs: mechanistic implications of regulated microRNAs and variants for differential target RNA cleavage.	No		Plant Cell	2011
GSM816748	Oryza sativa	panicle, OsDCL1 RNAi					http://www.ncbi.nlm.nih.gov/pubmed/22158467	Massive analysis of rice small RNAs: mechanistic implications of regulated microRNAs and variants for differential target RNA cleavage.	No		Plant Cell	2011
GSM647192	Oryza sativa	inflorescences	Rice tungro bacilliform virus		GSE26357	Rice tungro bacilliform virus	http://www.ncbi.nlm.nih.gov/pubmed/22862743	High throughput sequencing reveals novel and abiotic stress-regulated microRNAs in the inflorescences of rice.			BMC Plant Biol	2012
GSM647193	Oryza sativa	inflorescences	Rice tungro bacilliform virus				http://www.ncbi.nlm.nih.gov/pubmed/22862743	High throughput sequencing reveals novel and abiotic stress-regulated microRNAs in the inflorescences of rice.	No		BMC Plant Biol	2012
GSM647194	Oryza sativa	inflorescences	Rice tungro bacilliform virus				http://www.ncbi.nlm.nih.gov/pubmed/22862743	High throughput sequencing reveals novel and abiotic stress-regulated microRNAs in the inflorescences of rice.	No		BMC Plant Biol	2012
GSM647195	Oryza sativa	inflorescences					http://www.ncbi.nlm.nih.gov/pubmed/22862743	High throughput sequencing reveals novel and abiotic stress-regulated microRNAs in the inflorescences of rice.	No		BMC Plant Biol	2012
GSM722128	Oryza sativa Indica Group	Tricellular pollen			GSE29178,GSE29212		http://www.ncbi.nlm.nih.gov/pubmed/22403030	MicroRNA profiles and their control of male gametophyte development in rice.		pMD19-T simple vector	Plant Mol Biol	2012
GSM406301	Triticum aestivum	root, shoot, leaf, young spike			GSE16177		http://www.ncbi.nlm.nih.gov/pubmed/19499258	Novel microRNAs uncovered by deep sequencing of small RNA transcriptomes in bread wheat (Triticum aestivum L.) and Brachypodium distachyon (L.) Beauv.			Funct Integr Genomics	2009
GSM548032	Triticum aestivum	Flag-leaves, NAM-RNAi			GSE22048		http://www.ncbi.nlm.nih.gov/pubmed/20584339	Small RNAs, DNA methylation and transposable elements in wheat.			BMC Genomics	2010
GSM723049	Triticum aestivum	whole plant			GSE29243		http://www.ncbi.nlm.nih.gov/pubmed/21467573	Wheat hybridization and polyploidization results in deregulation of small RNAs.			Genetics	2011
GSM723050	Triticum aestivum	whole plant					http://www.ncbi.nlm.nih.gov/pubmed/21467573	Wheat hybridization and polyploidization results in deregulation of small RNAs.	No		Genetics	2011
GSM803792	Triticum aestivum	Leaves			GSE28755		http://www.ncbi.nlm.nih.gov/pubmed/22156213	MicroRNAs as master regulators of the plant NB-LRR defense gene family via the production of phased, trans-acting siRNAs.			Genes Dev	2011
GSM803793	Triticum aestivum	control spikelets					http://www.ncbi.nlm.nih.gov/pubmed/22156213	MicroRNAs as master regulators of the plant NB-LRR defense gene family via the production of phased, trans-acting siRNAs.	No		Genes Dev	2011
GSM803794	Triticum aestivum	Fusarium-infected spikelets					http://www.ncbi.nlm.nih.gov/pubmed/22156213	MicroRNAs as master regulators of the plant NB-LRR defense gene family via the production of phased, trans-acting siRNAs.	No		Genes Dev	2011
GSM903664	Triticum aestivum	spike tissue	Barley yellow dwarf virus-GAV		GSE36867	Barley yellow dwarf virus-GAV,Brassica yellows virus	http://www.ncbi.nlm.nih.gov/pubmed/22508932	Uncovering small RNA-mediated responses to cold stress in a wheat thermosensitive genic male-sterile line by deep sequencing.			Plant Physiol	2012
GSM903665	Triticum aestivum	spike tissue	Barley yellow dwarf virus-GAV				http://www.ncbi.nlm.nih.gov/pubmed/22508932	Uncovering small RNA-mediated responses to cold stress in a wheat thermosensitive genic male-sterile line by deep sequencing.	No		Plant Physiol	2012
GSM903666	Triticum aestivum	spike tissue					http://www.ncbi.nlm.nih.gov/pubmed/22508932	Uncovering small RNA-mediated responses to cold stress in a wheat thermosensitive genic male-sterile line by deep sequencing.	No		Plant Physiol	2012
GSM903667	Triticum aestivum	spike tissue	Barley yellow dwarf virus-GAV				http://www.ncbi.nlm.nih.gov/pubmed/22508932	Uncovering small RNA-mediated responses to cold stress in a wheat thermosensitive genic male-sterile line by deep sequencing.	No		Plant Physiol	2012
GSM903668	Triticum aestivum	spike tissue	Barley yellow dwarf virus-GAV,Brassica yellows virus				http://www.ncbi.nlm.nih.gov/pubmed/22508932	Uncovering small RNA-mediated responses to cold stress in a wheat thermosensitive genic male-sterile line by deep sequencing.	No		Plant Physiol	2012
GSM903669	Triticum aestivum	spike tissue	Barley yellow dwarf virus-GAV				http://www.ncbi.nlm.nih.gov/pubmed/22508932	Uncovering small RNA-mediated responses to cold stress in a wheat thermosensitive genic male-sterile line by deep sequencing.	No		Plant Physiol	2012
GSM903670	Triticum aestivum	spike tissue					http://www.ncbi.nlm.nih.gov/pubmed/22508932	Uncovering small RNA-mediated responses to cold stress in a wheat thermosensitive genic male-sterile line by deep sequencing.	No		Plant Physiol	2012
GSM433620	Zea mays	Leaves			GSE17339,GSE28755	Maize yellow dwarf virus-RMV	http://www.ncbi.nlm.nih.gov/pubmed/18815367,http://www.ncbi.nlm.nih.gov/pubmed/19936048,http://www.ncbi.nlm.nih.gov/pubmed/22156213	Distinct size distribution of endogeneous siRNAs in maize: Evidence from deep sequencing in the mop1-1 mutant.			Proc Natl Acad Sci U S A	2008
GSM433621	Zea mays	Female inflorescence (ears)	Maize yellow dwarf virus-RMV					Detailed analysis of a contiguous 22-Mb region of the maize genome.			PLoS Genet	2009
GSM433622	Zea mays	Male inflorescence (tassels)						MicroRNAs as master regulators of the plant NB-LRR defense gene family via the production of phased, trans-acting siRNAs.			Genes Dev	2011
GSM381716	Zea mays	seedling shoots			GSE15286		http://www.ncbi.nlm.nih.gov/pubmed/19376930	Genome-wide and organ-specific landscapes of epigenetic modifications and their relationships to mRNA and small RNA transcriptomes in maize.			Plant Cell	2009
GSM381738	Zea mays	seedling roots					http://www.ncbi.nlm.nih.gov/pubmed/19376930	Genome-wide and organ-specific landscapes of epigenetic modifications and their relationships to mRNA and small RNA transcriptomes in maize.	No		Plant Cell	2009
GSM448853	Zea mays	Total RNA from maize ear tissues			GSE17943		http://www.ncbi.nlm.nih.gov/pubmed/19936050	A genome-wide characterization of microRNA genes in maize.		pCR2.1-TOPO vector	PLoS Genet	2009
GSM448854	Zea mays	Total RNA from maize pollen tissues					http://www.ncbi.nlm.nih.gov/pubmed/19936050	A genome-wide characterization of microRNA genes in maize.	No		PLoS Genet	2009
GSM448855	Zea mays	Total RNA from maize root tissues					http://www.ncbi.nlm.nih.gov/pubmed/19936050	A genome-wide characterization of microRNA genes in maize.	No		PLoS Genet	2009
GSM448856	Zea mays	Total RNA from maize seedling tissues					http://www.ncbi.nlm.nih.gov/pubmed/19936050	A genome-wide characterization of microRNA genes in maize.	No		PLoS Genet	2009
GSM448857	Zea mays	Total RNA from maize tassel tissues					http://www.ncbi.nlm.nih.gov/pubmed/19936050	A genome-wide characterization of microRNA genes in maize.	No		PLoS Genet	2009
GSM913701	Zea mays	developing cobs (4 cm in length), rmr2-1 (mutant)			GSE37204		http://www.ncbi.nlm.nih.gov/pubmed/22562610	required to maintain repression2 is a novel protein that facilitates locus-specific paramutation in maize.		Hyperthermophilic sulfolobus turreted icosahedral virus	Plant Cell	2012
GSM913702	Zea mays	developing cobs (4 cm in length), Rmr2/rmr2-1 (non-mutant)					http://www.ncbi.nlm.nih.gov/pubmed/22562610	required to maintain repression2 is a novel protein that facilitates locus-specific paramutation in maize.	No		Plant Cell	2012
GSM921512	Zea mays	leaves			GSE37551	Sugarcane mosaic virus	http://www.ncbi.nlm.nih.gov/pubmed/22853295	Characterization of microRNAs expression during maize seed development.		pMD19-T vector	BMC Genomics	2012
GSM921513	Zea mays	seeds	Sugarcane mosaic virus				http://www.ncbi.nlm.nih.gov/pubmed/22853295	Characterization of microRNAs expression during maize seed development.	No		BMC Genomics	2012
