# Supplementary material for: A Survey of Overlooked Viral Infections in Biological Experiment Systems
Source: PLoS One. 2014 Aug 21;9(8):e105348. doi: 10.1371/journal.pone.0105348 (PMC4140767; doi:10.1371/journal.pone.0105348)
Supplement: Table S2 — BLASTn results of viral contigs mapped to the virus reference genomes. (XLS) [file pone.0105348.s005.xls]

## Sheet: Contig mapping
Supporting Table S2: Blastn results of viral contigs
Library_ID	Contigs_ID	Contigs_length	Viral_reference	Virus name	Subject_length	Subject_start	Subject_end	Identity(%)	E-value	Strand_polarity
GSM632207	Arabidopsis_thaliana_GSM632207_3456_length_80_cvg_19.0_tip_1_80	80	NC_016038.1	Brassica yellows virus	5666	1923	2002	1	1.21835e-35	1
GSM632207	Arabidopsis_thaliana_GSM632207_3530_length_316_cvg_23.6_tip_1_316	316	NC_016038.1	Brassica yellows virus	5666	3651	3336	0.990506	4.0286e-161	-1
GSM632207	Arabidopsis_thaliana_GSM632207_4404_length_92_cvg_17.0_tip_1_92	92	NC_003743.1	Turnip yellows virus	5666	3084	2974	0.967391	3.16997e-37	-1
GSM632207	Arabidopsis_thaliana_GSM632207_5108_length_111_cvg_24.7_tip_1_111	111	NC_016038.1	Brassica yellows virus	5666	757	884	0.972973	1.09564e-47	1
GSM632207	Arabidopsis_thaliana_GSM632207_5430_length_128_cvg_18.0_tip_1_128	128	NC_016038.1	Brassica yellows virus	5666	4999	4852	0.9375	1.01248e-48	-1
GSM632207	Arabidopsis_thaliana_GSM632207_5602_length_148_cvg_27.6_tip_1_148	148	NC_016038.1	Brassica yellows virus	8024	7267	7177	0.986486	9.07178e-70	-1
GSM632207	Arabidopsis_thaliana_GSM632207_NODE_2354_length_77_cov_21.142857_91	91	NC_001497.1	Cauliflower mosaic virus	5641	678	769	0.978022	2.41502e-38	1
GSM889254	Arabidopsis_thaliana_GSM889254_3852_length_71_cvg_18.0_tip_1_71	71	NC_000866.4	Enterobacteria phage T4	168903	109318	109388	1	1.03326e-30	1
GSM889254	Arabidopsis_thaliana_GSM889254_9163_length_95_cvg_6.0_tip_1_95	95	NC_000866.4	Enterobacteria phage T4	168903	109406	109498	1	9.00491e-43	1
GSM889254	Arabidopsis_thaliana_GSM889254_NODE_19589_length_43_cov_7.790698_59	59	NC_000866.4	Enterobacteria phage T4	168903	109063	109005	1	3.63107e-24	-1
GSM889255	Arabidopsis_thaliana_GSM889255_12770_length_92_cvg_3.2_tip_1_92	92	NC_000866.4	Enterobacteria phage T4	168903	108933	109019	0.988636	8.8137e-38	1
GSM889255	Arabidopsis_thaliana_GSM889255_NODE_13119_length_34_cov_6.058824_50	50	NC_000866.4	Enterobacteria phage T4	168903	109369	109321	1	1.023e-18	-1
GSM889256	Arabidopsis_thaliana_GSM889256_NODE_16462_length_54_cov_10.462963_70	70	NC_000866.4	Enterobacteria phage T4	168903	109388	109319	1	3.63885e-30	-1
GSM889256	Arabidopsis_thaliana_GSM889256_NODE_24503_length_35_cov_7.514286_51	51	NC_000866.4	Enterobacteria phage T4	168903	109429	109379	1	8.19071e-20	-1
GSM889257	Arabidopsis_thaliana_GSM889257_NODE_13140_length_41_cov_11.390244_57	57	NC_000866.4	Enterobacteria phage T4	6407	2308	2369	1	4.43614e-23	1
GSM889257	Arabidopsis_thaliana_GSM889257_NODE_15615_length_90_cov_10.455556_104	104	NC_000866.4	Enterobacteria phage T4	168903	109064	109120	1	1.00748e-47	1
GSM889257	Arabidopsis_thaliana_GSM889257_NODE_5721_length_45_cov_8.777778_63	63	NC_003287.2	Enterobacteria phage M13	168903	109641	109540	1	8.67165e-26	-1
GSM889257	Arabidopsis_thaliana_GSM889257_NODE_806_length_94_cov_2.914894_134	134	NC_000866.4	Enterobacteria phage T4	168903	109511	109379	1	8.10468e-65	-1
GSM889258	Arabidopsis_thaliana_GSM889258_NODE_7704_length_74_cov_11.162162_90	90	NC_000866.4	Enterobacteria phage T4	168903	109297	109208	1	3.95369e-41	-1
GSM889258	Arabidopsis_thaliana_GSM889258_NODE_986_length_98_cov_3.295918_138	138	NC_000866.4	Enterobacteria phage T4	168903	109065	109202	1	1.39561e-67	1
GSM889259	Arabidopsis_thaliana_GSM889259_6048_length_83_cvg_12.0_tip_1_83	83	NC_001497.1	Cauliflower mosaic virus	8024	7186	7104	0.987952	1.28247e-35	-1
GSM889260	Arabidopsis_thaliana_GSM889260_4563_length_71_cvg_13.6_tip_1_71	71	NC_000866.4	Enterobacteria phage T4	8024	7166	7113	1	1.03326e-30	-1
GSM889260	Arabidopsis_thaliana_GSM889260_655_length_69_cvg_8.0_tip_1_69	69	NC_000866.4	Enterobacteria phage T4	168903	109390	109320	1	1.28092e-29	-1
GSM889260	Arabidopsis_thaliana_GSM889260_6841_length_79_cvg_12.7_tip_1_79	79	NC_000866.4	Enterobacteria phage T4	168903	109078	109146	1	5.56898e-34	1
GSM889260	Arabidopsis_thaliana_GSM889260_NODE_26008_length_40_cov_6.450000_54	54	NC_001497.1	Cauliflower mosaic virus	168903	109212	109288	0.981481	8.75527e-20	1
GSM889261	Arabidopsis_thaliana_GSM889261_NODE_1630_length_37_cov_16.216217_53	53	NC_000866.4	Enterobacteria phage T4	168903	109240	109290	1	8.47284e-20	1
GSM889261	Arabidopsis_thaliana_GSM889261_NODE_2343_length_56_cov_9.178572_72	72	NC_000866.4	Enterobacteria phage T4	168903	109391	109320	1	2.9327e-31	-1
GSM889262	Arabidopsis_thaliana_GSM889262_NODE_7353_length_73_cov_13.328767_87	87	NC_000866.4	Enterobacteria phage T4	168903	109112	109198	1	1.75711e-39	1
GSM889263	Arabidopsis_thaliana_GSM889263_NODE_8181_length_38_cov_14.473684_52	52	NC_000866.4	Enterobacteria phage T4	168903	109285	109234	0.980769	1.09607e-18	-1
GSM889264	Arabidopsis_thaliana_GSM889264_NODE_3418_length_47_cov_7.787234_65	65	NC_000866.4	Enterobacteria phage T4	168903	109288	109225	1	7.03877e-27	-1
GSM889264	Arabidopsis_thaliana_GSM889264_NODE_43592_length_40_cov_3.225000_54	54	NC_000866.4	Enterobacteria phage T4	168903	109641	109590	1	2.43429e-20	-1
GSM889265	Arabidopsis_thaliana_GSM889265_1840_length_108_cvg_4.5_tip_1_108	108	NC_000866.4	Enterobacteria phage T4	168903	109529	109423	1	1.75769e-50	-1
GSM889265	Arabidopsis_thaliana_GSM889265_693_length_70_cvg_8.0_tip_1_70	70	NC_000866.4	Enterobacteria phage T4	168903	109319	109388	1	3.63885e-30	1
GSM889266	Arabidopsis_thaliana_GSM889266_2317_length_68_cvg_3.0_tip_1_68	68	NC_000866.4	Enterobacteria phage T4	168903	109008	109075	1	4.50684e-29	1
GSM889266	Arabidopsis_thaliana_GSM889266_8346_length_72_cvg_2.8_tip_1_72	72	NC_000866.4	Enterobacteria phage T4	168903	109637	109567	1	1.05479e-30	-1
GSM889267	Arabidopsis_thaliana_GSM889267_2644_length_68_cvg_2.0_tip_1_68	68	NC_003761.1	Rice dwarf virus segment 4	168903	109296	109210	1	4.50684e-29	-1
GSM889267	Arabidopsis_thaliana_GSM889267_8700_length_130_cvg_3.5_tip_1_130	130	NC_003765.1	Rice dwarf virus segment 9	168903	109596	109539	0.992308	6.08034e-61	-1
GSM889267	Arabidopsis_thaliana_GSM889267_NODE_30390_length_36_cov_3.111111_50	50	NC_003765.1	Rice dwarf virus segment 9	2218	893	960	1	2.84432e-19	1
GSM889267	Arabidopsis_thaliana_GSM889267_NODE_4198_length_71_cov_13.732394_87	87	NC_000866.4	Enterobacteria phage T4	1224	1215	1087	1	1.75711e-39	-1
GSM889267	Arabidopsis_thaliana_GSM889267_NODE_4433_length_42_cov_12.547619_58	58	NC_000866.4	Enterobacteria phage T4	1224	293	342	1	1.26969e-23	1
GSM889268	Arabidopsis_thaliana_GSM889268_10262_length_171_cvg_6.3_tip_1_171	171	NC_003767.1	Rice dwarf virus segment 11	168903	109207	109290	0.994186	3.78676e-84	1
GSM889268	Arabidopsis_thaliana_GSM889268_13865_length_413_cvg_9.5_tip_1_413	413	NC_003765.1	Rice dwarf virus segment 9	168903	109161	109110	0.976471	1.9133e-165	-1
GSM889268	Arabidopsis_thaliana_GSM889268_1752_length_64_cvg_3.0_tip_1_64	64	NC_003772.1	Rice dwarf virus segment 3	168903	109064	109117	0.96875	5.34946e-23	1
GSM889268	Arabidopsis_thaliana_GSM889268_2859_length_71_cvg_4.0_tip_1_71	71	NC_003760.1	Rice dwarf virus segment 7	4422	4190	4115	0.985915	4.8073e-29	-1
GSM889268	Arabidopsis_thaliana_GSM889268_3711_length_73_cvg_2.0_tip_1_73	73	NC_003772.1	Rice dwarf virus segment 3	4422	3647	3560	1	3.87112e-30	-1
GSM889268	Arabidopsis_thaliana_GSM889268_5454_length_81_cvg_3.0_tip_1_81	81	NC_003761.1	Rice dwarf virus segment 4	1163	946	858	0.975309	7.46121e-33	-1
GSM889268	Arabidopsis_thaliana_GSM889268_5696_length_82_cvg_2.0_tip_1_82	82	NC_003762.1	Rice dwarf virus segment 5	1163	499	406	1	9.74888e-37	-1
GSM889268	Arabidopsis_thaliana_GSM889268_5862_length_83_cvg_2.0_tip_1_83	83	NC_003764.1	Rice dwarf virus segment 8	1036	683	854	1	2.75649e-37	1
GSM889268	Arabidopsis_thaliana_GSM889268_6088_length_84_cvg_10.9_tip_1_84	84	NC_000866.4	Enterobacteria phage T4	1036	390	475	1	7.79182e-38	1
GSM889268	Arabidopsis_thaliana_GSM889268_6192_length_85_cvg_3.0_tip_1_85	85	NC_003760.1	Rice dwarf virus segment 7	1066	311	361	0.961538	1.05386e-16	1
GSM889268	Arabidopsis_thaliana_GSM889268_6237_length_76_cvg_2.2_tip_1_76	76	NC_003773.1	Rice dwarf virus segment 1	1066	946	797	0.986842	8.81965e-32	-1
GSM889268	Arabidopsis_thaliana_GSM889268_6710_length_88_cvg_2.0_tip_1_88	88	NC_003773.1	Rice dwarf virus segment 1	3512	3078	3132	0.977273	1.07403e-36	1
GSM889268	Arabidopsis_thaliana_GSM889268_6812_length_89_cvg_2.2_tip_1_89	89	NC_003766.1	Rice dwarf virus segment 10	3512	316	368	0.977528	3.03214e-37	1
GSM889268	Arabidopsis_thaliana_GSM889268_7124_length_91_cvg_3.0_tip_1_91	91	NC_003763.1	Rice dwarf virus segment 6	3195	3091	3153	0.989011	5.19075e-40	1
GSM889268	Arabidopsis_thaliana_GSM889268_7450_length_94_cvg_4.0_tip_1_94	94	NC_003766.1	Rice dwarf virus segment 10	3195	2139	2208	0.968085	2.48596e-38	1
GSM889268	Arabidopsis_thaliana_GSM889268_8404_length_84_cvg_2.0_tip_1_84	84	NC_003764.1	Rice dwarf virus segment 8	2218	2004	1924	0.988095	3.62518e-36	-1
GSM889268	Arabidopsis_thaliana_GSM889268_843_length_65_cvg_3.0_tip_1_65	65	NC_003763.1	Rice dwarf virus segment 6	2449	1386	1467	1	1.95704e-27	1
GSM889268	Arabidopsis_thaliana_GSM889268_8768_length_86_cvg_3.0_tip_1_86	86	NC_003767.1	Rice dwarf virus segment 11	2449	2150	2093	0.976744	1.3466e-35	-1
GSM889268	Arabidopsis_thaliana_GSM889268_8797_length_111_cvg_4.0_tip_1_111	111	NC_003760.1	Rice dwarf virus segment 7	1579	1522	1432	1	1.08792e-52	-1
GSM889268	Arabidopsis_thaliana_GSM889268_9323_length_123_cvg_3.6_tip_1_123	123	NC_003765.1	Rice dwarf virus segment 9	1579	250	186	0.97561	2.66085e-54	-1
GSM889268	Arabidopsis_thaliana_GSM889268_NODE_11274_length_36_cov_11.166667_52	52	NC_000866.4	Enterobacteria phage T4	1578	1216	1146	1	2.35585e-20	-1
GSM889268	Arabidopsis_thaliana_GSM889268_NODE_12912_length_35_cov_5.342857_51	51	NC_003768.1	Rice dwarf virus segment 12	1578	1527	1578	0.960784	1.77298e-16	1
GSM889268	Arabidopsis_thaliana_GSM889268_NODE_15457_length_44_cov_3.681818_60	60	NC_003762.1	Rice dwarf virus segment 5	1578	1307	1417	0.965517	2.90545e-20	1
GSM889268	Arabidopsis_thaliana_GSM889268_NODE_19106_length_97_cov_8.092784_111	111	NC_003765.1	Rice dwarf virus segment 9	1397	448	530	0.981818	8.46981e-49	1
GSM889268	Arabidopsis_thaliana_GSM889268_NODE_20300_length_40_cov_9.825000_54	54	NC_000866.4	Enterobacteria phage T4	1397	125	208	1	1.88182e-21	1
GSM889268	Arabidopsis_thaliana_GSM889268_NODE_21270_length_39_cov_3.923077_55	55	NC_003774.1	Rice dwarf virus segment 2	1224	1224	886	1	5.40095e-22	-1
GSM889268	Arabidopsis_thaliana_GSM889268_NODE_31761_length_39_cov_3.179487_53	53	NC_003774.1	Rice dwarf virus segment 2	1224	387	509	1	6.54991e-21	1
GSM889268	Arabidopsis_thaliana_GSM889268_NODE_6280_length_136_cov_5.036765_152	152	NC_003768.1	Rice dwarf virus segment 12	1224	646	755	1	3.3443e-74	1
GSM889269	Arabidopsis_thaliana_GSM889269_NODE_1344_length_38_cov_5.263158_52	52	NC_003767.1	Rice dwarf virus segment 11	168903	109111	109202	1	2.35585e-20	1
GSM889269	Arabidopsis_thaliana_GSM889269_NODE_1393_length_79_cov_17.759493_93	93	NC_000866.4	Enterobacteria phage T4	168903	109120	109005	1	3.14751e-42	-1
GSM889269	Arabidopsis_thaliana_GSM889269_NODE_1792_length_71_cov_7.929577_85	85	NC_003765.1	Rice dwarf virus segment 9	1036	969	1020	1	2.20193e-38	1
GSM889269	Arabidopsis_thaliana_GSM889269_NODE_1864_length_50_cov_4.340000_64	64	NC_003768.1	Rice dwarf virus segment 12	1036	749	927	1	2.47132e-26	1
GSM889269	Arabidopsis_thaliana_GSM889269_NODE_1880_length_164_cov_3.902439_178	178	NC_003767.1	Rice dwarf virus segment 11	1066	948	886	0.994413	5.09557e-88	-1
GSM889269	Arabidopsis_thaliana_GSM889269_NODE_2066_length_78_cov_3.141026_92	92	NC_003761.1	Rice dwarf virus segment 4	2218	1360	1269	0.978261	6.8134e-39	-1
GSM889269	Arabidopsis_thaliana_GSM889269_NODE_2302_length_67_cov_3.746269_81	81	NC_003765.1	Rice dwarf virus segment 9	1579	284	333	0.975309	7.46121e-33	1
GSM889269	Arabidopsis_thaliana_GSM889269_NODE_2552_length_36_cov_3.888889_50	50	NC_003763.1	Rice dwarf virus segment 6	1579	1339	1277	1	2.84432e-19	-1
GSM889269	Arabidopsis_thaliana_GSM889269_NODE_2790_length_49_cov_3.653061_63	63	NC_003763.1	Rice dwarf virus segment 6	1224	1015	1099	1	2.41104e-26	1
GSM889269	Arabidopsis_thaliana_GSM889269_NODE_38_length_88_cov_3.159091_128	128	NC_003765.1	Rice dwarf virus segment 9	1224	668	748	0.992188	7.71701e-60	1
GSM889269	Arabidopsis_thaliana_GSM889269_NODE_65_length_78_cov_3.461539_116	116	NC_000866.4	Enterobacteria phage T4	1224	1089	1215	1	1.91152e-55	1
GSM889270	Arabidopsis_thaliana_GSM889270_680_length_66_cvg_2.0_tip_1_66	66	NC_003765.1	Rice dwarf virus segment 9	168903	109320	109393	0.984848	9.32202e-26	1
GSM889270	Arabidopsis_thaliana_GSM889270_NODE_21652_length_60_cov_11.216666_74	74	NC_000866.4	Enterobacteria phage T4	168903	109086	109009	1	2.35966e-32	-1
GSM889270	Arabidopsis_thaliana_GSM889270_NODE_22678_length_47_cov_3.404255_61	61	NC_003765.1	Rice dwarf virus segment 9	1036	513	565	1	2.96293e-25	1
GSM889270	Arabidopsis_thaliana_GSM889270_NODE_27835_length_39_cov_3.384615_53	53	NC_003767.1	Rice dwarf virus segment 11	1224	1176	1112	1	6.54991e-21	-1
GSM889270	Arabidopsis_thaliana_GSM889270_NODE_34307_length_64_cov_4.906250_78	78	NC_000866.4	Enterobacteria phage T4	1224	1061	1121	1	1.52073e-34	1
GSM889271	Arabidopsis_thaliana_GSM889271_7696_length_82_cvg_4.0_tip_1_82	82	NC_000866.4	Enterobacteria phage T4	168903	109087	109006	1	9.74888e-37	-1
GSM889271	Arabidopsis_thaliana_GSM889271_NODE_4370_length_52_cov_12.500000_66	66	NC_000866.4	Enterobacteria phage T4	168903	109120	109185	1	5.57086e-28	1
GSM889272	Arabidopsis_thaliana_GSM889272_3527_length_72_cvg_8.0_tip_1_72	72	NC_000866.4	Enterobacteria phage T4	168903	109390	109319	1	2.9327e-31	-1
GSM889272	Arabidopsis_thaliana_GSM889272_NODE_9999_length_61_cov_9.377049_77	77	NC_000866.4	Enterobacteria phage T4	168903	109291	109216	1	1.93143e-33	-1
GSM889273	Arabidopsis_thaliana_GSM889273_4505_length_72_cvg_9.2_tip_1_72	72	NC_000866.4	Enterobacteria phage T4	168903	109390	109319	1	2.9327e-31	-1
GSM889273	Arabidopsis_thaliana_GSM889273_NODE_11169_length_52_cov_17.615385_66	66	NC_000866.4	Enterobacteria phage T4	168903	109299	109234	1	5.57086e-28	-1
GSM889274	Arabidopsis_thaliana_GSM889274_4458_length_87_cvg_13.0_tip_1_87	87	NC_000866.4	Enterobacteria phage T4	168903	109197	109111	1	1.75711e-39	-1
GSM889274	Arabidopsis_thaliana_GSM889274_NODE_1961_length_85_cov_6.800000_103	103	NC_000866.4	Enterobacteria phage T4	168903	108995	108894	1	9.94891e-48	-1
GSM889275	Arabidopsis_thaliana_GSM889275_NODE_17318_length_56_cov_4.321429_70	70	NC_000866.4	Enterobacteria phage T4	168903	109423	109491	1	1.30876e-29	1
GSM889276	Arabidopsis_thaliana_GSM889276_NODE_15863_length_42_cov_11.357142_56	56	NC_000866.4	Enterobacteria phage T4	168903	109288	109234	1	5.56973e-22	-1
GSM889277	Arabidopsis_thaliana_GSM889277_NODE_28769_length_35_cov_4.028572_51	51	NC_000866.4	Enterobacteria phage T4	168903	109587	109637	1	8.19071e-20	1
GSM889278	Arabidopsis_thaliana_GSM889278_NODE_14349_length_50_cov_6.820000_66	66	NC_000866.4	Enterobacteria phage T4	168903	109297	109232	1	5.57086e-28	-1
GSM889279	Arabidopsis_thaliana_GSM889279_1450_length_67_cvg_3.8_tip_1_67	67	NC_003772.1	Rice dwarf virus segment 3	168903	109119	108983	0.985075	7.37395e-27	-1
GSM889279	Arabidopsis_thaliana_GSM889279_1520_length_67_cvg_3.0_tip_1_67	67	NC_003760.1	Rice dwarf virus segment 7	4422	4125	4255	1	1.58493e-28	1
GSM889279	Arabidopsis_thaliana_GSM889279_1710_length_68_cvg_2.0_tip_1_68	68	NC_003774.1	Rice dwarf virus segment 2	4422	242	357	0.970588	9.7556e-26	1
GSM889279	Arabidopsis_thaliana_GSM889279_2066_length_69_cvg_4.0_tip_1_69	69	NC_003766.1	Rice dwarf virus segment 10	1163	195	263	1	1.28092e-29	1
GSM889279	Arabidopsis_thaliana_GSM889279_2838_length_73_cvg_3.0_tip_1_73	73	NC_003772.1	Rice dwarf virus segment 3	1163	1112	1162	0.972603	1.80105e-28	1
GSM889279	Arabidopsis_thaliana_GSM889279_435_length_63_cvg_2.6_tip_1_63	63	NC_003762.1	Rice dwarf virus segment 5	1036	371	464	0.984127	1.12175e-24	1
GSM889279	Arabidopsis_thaliana_GSM889279_449_length_68_cvg_6.0_tip_1_68	68	NC_003765.1	Rice dwarf virus segment 9	1036	1036	462	1	5.87136e-23	-1
GSM889279	Arabidopsis_thaliana_GSM889279_4683_length_94_cvg_5.8_tip_1_94	94	NC_003767.1	Rice dwarf virus segment 11	1036	19	372	0.978723	5.34323e-40	1
GSM889279	Arabidopsis_thaliana_GSM889279_5393_length_113_cvg_2.8_tip_1_113	113	NC_003764.1	Rice dwarf virus segment 8	1066	390	265	0.973451	8.66452e-49	-1
GSM889279	Arabidopsis_thaliana_GSM889279_5777_length_141_cvg_2.8_tip_1_141	141	NC_003773.1	Rice dwarf virus segment 1	1066	1066	446	1	1.11512e-63	-1
GSM889279	Arabidopsis_thaliana_GSM889279_6063_length_576_cvg_9.2_tip_1_576	576	NC_003767.1	Rice dwarf virus segment 11	3512	2710	2643	0.986087	0	-1
GSM889279	Arabidopsis_thaliana_GSM889279_815_length_64_cvg_3.0_tip_1_64	64	NC_003774.1	Rice dwarf virus segment 2	3512	171	233	0.968254	5.34946e-23	1
GSM889279	Arabidopsis_thaliana_GSM889279_NODE_126_length_99_cov_2.080808_137	137	NC_000866.4	Enterobacteria phage T4	3512	3038	3115	1	4.97547e-67	1
GSM889279	Arabidopsis_thaliana_GSM889279_NODE_135_length_78_cov_2.256410_116	116	NC_003773.1	Rice dwarf virus segment 1	3512	2565	2399	0.991379	8.89344e-54	-1
GSM889279	Arabidopsis_thaliana_GSM889279_NODE_142_length_81_cov_2.172839_119	119	NC_003764.1	Rice dwarf virus segment 8	3195	217	151	0.991597	1.97385e-55	-1
GSM889279	Arabidopsis_thaliana_GSM889279_NODE_164_length_88_cov_3.159091_126	126	NC_003768.1	Rice dwarf virus segment 12	3195	343	271	0.968504	2.74148e-54	-1
GSM889279	Arabidopsis_thaliana_GSM889279_NODE_166_length_87_cov_3.080460_125	125	NC_003765.1	Rice dwarf virus segment 9	3195	2836	2710	1	2.08372e-60	-1
GSM889279	Arabidopsis_thaliana_GSM889279_NODE_170_length_89_cov_2.213483_127	127	NC_003772.1	Rice dwarf virus segment 3	2218	1866	2177	1	1.64272e-61	1
GSM889279	Arabidopsis_thaliana_GSM889279_NODE_176_length_90_cov_2.166667_128	128	NC_003763.1	Rice dwarf virus segment 6	2449	656	594	1	3.64154e-48	-1
GSM889279	Arabidopsis_thaliana_GSM889279_NODE_186_length_93_cov_2.365591_131	131	NC_003762.1	Rice dwarf virus segment 5	2449	2449	2350	0.97	1.75549e-41	-1
GSM889279	Arabidopsis_thaliana_GSM889279_NODE_20250_length_64_cov_4.234375_78	78	NC_003774.1	Rice dwarf virus segment 2	1579	109	7	1	1.52073e-34	-1
GSM889279	Arabidopsis_thaliana_GSM889279_NODE_2309_length_75_cov_6.960000_91	91	NC_003766.1	Rice dwarf virus segment 10	1579	103	272	0.903846	4.18669e-11	1
GSM889279	Arabidopsis_thaliana_GSM889279_NODE_259_length_128_cov_2.539062_166	166	NC_003765.1	Rice dwarf virus segment 9	1578	102	36	0.993548	2.86807e-75	-1
GSM889279	Arabidopsis_thaliana_GSM889279_NODE_260_length_128_cov_3.250000_166	166	NC_003760.1	Rice dwarf virus segment 7	1578	852	1017	1	4.73187e-83	1
GSM889279	Arabidopsis_thaliana_GSM889279_NODE_263_length_129_cov_2.620155_167	167	NC_003774.1	Rice dwarf virus segment 2	1397	235	123	0.988024	2.86791e-80	-1
GSM889279	Arabidopsis_thaliana_GSM889279_NODE_264_length_132_cov_3.166667_170	170	NC_003763.1	Rice dwarf virus segment 6	1397	1324	1206	1	2.90743e-85	-1
GSM889279	Arabidopsis_thaliana_GSM889279_NODE_305_length_274_cov_3.124088_312	312	NC_003761.1	Rice dwarf virus segment 4	1224	57	1	0.987179	3.0933e-157	-1
GSM889279	Arabidopsis_thaliana_GSM889279_NODE_308_length_316_cov_3.215190_354	354	NC_003767.1	Rice dwarf virus segment 11	1224	293	169	0.985876	7.4089e-179	-1
GSM889279	Arabidopsis_thaliana_GSM889279_NODE_321_length_589_cov_3.342954_627	627	NC_003768.1	Rice dwarf virus segment 12	1224	1	155	0.987118	0	1
GSM889280	Arabidopsis_thaliana_GSM889280_1319_length_93_cvg_10.0_tip_1_93	93	NC_000866.4	Enterobacteria phage T4	168903	109201	109293	1	8.75125e-43	1
GSM889280	Arabidopsis_thaliana_GSM889280_NODE_185_length_41_cov_10.365853_59	59	NC_000866.4	Enterobacteria phage T4	168903	109169	109111	1	3.63107e-24	-1
GSM889280	Arabidopsis_thaliana_GSM889280_NODE_237_length_44_cov_7.000000_62	62	NC_000866.4	Enterobacteria phage T4	168903	109062	109123	1	8.45486e-26	1
GSM889281	Arabidopsis_thaliana_GSM889281_539_length_70_cvg_5.0_tip_1_70	70	NC_000866.4	Enterobacteria phage T4	168903	109319	109388	1	3.63885e-30	1
GSM895899	Arabidopsis_thaliana_GSM895899_2901_length_65_cvg_5.5_tip_1_65	65	NC_000866.4	Enterobacteria phage T4	168903	108971	108908	1	7.03877e-27	-1
GSM895899	Arabidopsis_thaliana_GSM895899_4143_length_67_cvg_6.7_tip_1_67	67	NC_000866.4	Enterobacteria phage T4	168903	109322	109388	1	1.58493e-28	1
GSM895899	Arabidopsis_thaliana_GSM895899_NODE_41956_length_40_cov_4.775000_54	54	NC_000866.4	Enterobacteria phage T4	168903	109064	109117	1	1.88182e-21	1
GSM895899	Arabidopsis_thaliana_GSM895899_NODE_65067_length_39_cov_4.410256_53	53	NC_000866.4	Enterobacteria phage T4	168903	109074	109022	1	6.54991e-21	-1
GSM895900	Arabidopsis_thaliana_GSM895900_NODE_13538_length_37_cov_7.351351_53	53	NC_000866.4	Enterobacteria phage T4	168903	109236	109288	1	6.54991e-21	1
GSM895901	Arabidopsis_thaliana_GSM895901_NODE_2995_length_42_cov_4.238095_58	58	NC_000866.4	Enterobacteria phage T4	168903	109540	109483	1	1.26969e-23	-1
GSM717492	Drosophila_melanogaster_GSM717492_173_length_185_cvg_25.9_tip_1_185	185	NC_001834.1	Drosophila C virus	9264	1398	1217	0.972527	1.49167e-83	-1
GSM717492	Drosophila_melanogaster_GSM717492_NODE_131_length_794_cov_28.210327_810	810	NC_004169.1	Drosophila x virus segment B	9264	2709	3323	0.827374	0	1
GSM717492	Drosophila_melanogaster_GSM717492_NODE_33_length_601_cov_102.372711_617	617	NC_001834.1	Drosophila C virus	3360	84	149	0.977236	0	1
GSM717492	Drosophila_melanogaster_GSM717492_NODE_701_length_53_cov_9.849056_69	69	NC_004177.1	Drosophila x virus segment A	3243	694	1502	0.909091	6.04445e-18	1
GSM717493	Drosophila_melanogaster_GSM717493_1092_length_1331_cvg_14.0_tip_1_1331	1331	NC_004177.1	Drosophila x virus segment A	9264	1428	1346	0.803503	0	-1
GSM717493	Drosophila_melanogaster_GSM717493_370_length_83_cvg_15.5_tip_1_83	83	NC_001834.1	Drosophila C virus	9264	1325	1424	0.951807	1.29158e-30	1
GSM717493	Drosophila_melanogaster_GSM717493_504_length_100_cvg_5.0_tip_1_100	100	NC_001834.1	Drosophila C virus	9264	4309	4392	0.95	2.69904e-38	1
GSM717493	Drosophila_melanogaster_GSM717493_790_length_252_cvg_10.3_tip_1_252	252	NC_004169.1	Drosophila x virus segment B	3360	1341	2651	0.838057	1.30206e-60	1
GSM717493	Drosophila_melanogaster_GSM717493_NODE_9_length_66_cov_10.742424_88	88	NC_001834.1	Drosophila C virus	3243	1214	969	0.97619	1.79723e-34	-1
GSM717494	Drosophila_melanogaster_GSM717494_549_length_210_cvg_9.2_tip_1_210	210	NC_004177.1	Drosophila x virus segment A	9264	68	1	0.809756	5.07877e-39	-1
GSM717494	Drosophila_melanogaster_GSM717494_87_length_72_cvg_32.3_tip_1_72	72	NC_001834.1	Drosophila C virus	3360	1555	1352	0.985507	2.28322e-27	-1
GSM717494	Drosophila_melanogaster_GSM717494_NODE_251_length_56_cov_12.089286_74	74	NC_004169.1	Drosophila x virus segment B	3243	1174	1102	0.972603	1.83708e-28	-1
GSM717495	Drosophila_melanogaster_GSM717495_455_length_83_cvg_7.5_tip_1_83	83	NC_001834.1	Drosophila C virus	9264	1428	1346	0.951807	1.29158e-30	-1
GSM717495	Drosophila_melanogaster_GSM717495_NODE_1_length_4782_cov_6.306357_4822	4822	NC_001834.1	Drosophila C virus	9264	169	4990	0.982787	0	1
GSM717495	Drosophila_melanogaster_GSM717495_NODE_8_length_48_cov_21.916666_70	70	NC_001834.1	Drosophila C virus	9264	1280	1348	0.985507	6.08908e-28	1
GSM717495	Drosophila_melanogaster_GSM717495_NODE_99_length_771_cov_20.316473_789	789	NC_004169.1	Drosophila x virus segment B	3243	730	1513	0.826972	0	1
GSM717496	Drosophila_melanogaster_GSM717496_3_length_71_cvg_23.5_tip_1_71	71	NC_001834.1	Drosophila C virus	9264	1327	1257	0.985915	4.8073e-29	-1
GSM717496	Drosophila_melanogaster_GSM717496_67_length_63_cvg_48.9_tip_1_63	63	NC_001834.1	Drosophila C virus	9264	1301	1239	0.984127	1.12175e-24	-1
GSM717496	Drosophila_melanogaster_GSM717496_NODE_1056_length_497_cov_34.535210_511	511	NC_004169.1	Drosophila x virus segment B	9264	101	809	0.836257	3.2362e-134	1
GSM717496	Drosophila_melanogaster_GSM717496_NODE_33_length_661_cov_4.833585_709	709	NC_001834.1	Drosophila C virus	3360	424	49	0.981664	0	-1
GSM717496	Drosophila_melanogaster_GSM717496_NODE_92_length_337_cov_3.697329_385	385	NC_004177.1	Drosophila x virus segment A	3243	1395	885	0.806878	1.2081e-77	-1
GSM717497	Drosophila_melanogaster_GSM717497_263_length_80_cvg_5.0_tip_1_80	80	NC_001834.1	Drosophila C virus	9264	1345	1423	0.949367	2.0532e-28	1
GSM717497	Drosophila_melanogaster_GSM717497_9_length_70_cvg_10.9_tip_1_70	70	NC_001834.1	Drosophila C virus	9264	634	566	1	1.30876e-29	-1
GSM717497	Drosophila_melanogaster_GSM717497_NODE_646_length_45_cov_163.000000_59	59	NC_001834.1	Drosophila C virus	9264	1094	1151	0.965517	2.82692e-20	1
GSM717497	Drosophila_melanogaster_GSM717497_NODE_678_length_416_cov_43.151443_430	430	NC_004169.1	Drosophila x virus segment B	3360	2563	1892	0.857482	3.5369e-123	-1
GSM717497	Drosophila_melanogaster_GSM717497_NODE_850_length_658_cov_28.243160_672	672	NC_004177.1	Drosophila x virus segment A	3243	1421	1003	0.802377	9.1996e-141	-1
GSM717498	Drosophila_melanogaster_GSM717498_81_length_166_cvg_12.7_tip_1_166	166	NC_012958.1	Drosophila A virus	4806	558	394	0.981818	1.71397e-77	-1
GSM717498	Drosophila_melanogaster_GSM717498_NODE_12_length_633_cov_23.573460_653	653	NC_004169.1	Drosophila x virus segment B	4806	1	4806	0.839063	5.1142e-173	1
GSM717498	Drosophila_melanogaster_GSM717498_NODE_30_length_43_cov_18.837210_63	63	NC_004177.1	Drosophila x virus segment A	6404	1596	1437	0.935484	4.06317e-19	-1
GSM717498	Drosophila_melanogaster_GSM717498_NODE_4_length_4755_cov_8.318822_4799	4799	NC_012958.1	Drosophila A virus	3885	3254	3158	0.968789	0	-1
GSM717499	Drosophila_melanogaster_GSM717499_189_length_295_cvg_7.0_tip_1_295	295	NC_004177.1	Drosophila x virus segment A	4806	1051	1514	0.811847	2.59154e-58	1
GSM717499	Drosophila_melanogaster_GSM717499_195_length_383_cvg_10.1_tip_1_383	383	NC_004169.1	Drosophila x virus segment B	3360	1398	1681	0.852151	2.4925e-104	1
GSM717499	Drosophila_melanogaster_GSM717499_NODE_3_length_4755_cov_7.744480_4799	4799	NC_012958.1	Drosophila A virus	6404	5668	5606	0.968789	0	-1
GSM717499	Drosophila_melanogaster_GSM717499_NODE_7_length_445_cov_45.977528_465	465	NC_012958.1	Drosophila A virus	3885	972	881	0.982759	0	-1
GSM717500	Drosophila_melanogaster_GSM717500_NODE_10_length_484_cov_22.907024_504	504	NC_004169.1	Drosophila x virus segment B	3360	1816	1713	0.839679	4.1259e-133	-1
GSM717500	Drosophila_melanogaster_GSM717500_NODE_20_length_124_cov_12.645162_146	146	NC_012958.1	Drosophila A virus	6404	150	272	0.986111	1.49355e-67	1
GSM717500	Drosophila_melanogaster_GSM717500_NODE_30_length_89_cov_16.685392_109	109	NC_004177.1	Drosophila x virus segment A	6404	1822	1719	0.894231	1.82967e-30	-1
GSM717500	Drosophila_melanogaster_GSM717500_NODE_4_length_4751_cov_7.784256_4797	4797	NC_012958.1	Drosophila A virus	6404	51	1	0.968776	0	-1
GSM717501	Drosophila_melanogaster_GSM717501_NODE_15_length_1339_cov_33.834206_1359	1359	NC_012958.1	Drosophila A virus	6404	569	661	0.974227	0	1
GSM717501	Drosophila_melanogaster_GSM717501_NODE_2_length_4750_cov_7.749053_4798	4798	NC_012958.1	Drosophila A virus	6404	74	130	0.968789	0	1
GSM717501	Drosophila_melanogaster_GSM717501_NODE_82_length_106_cov_26.622641_126	126	NC_004169.1	Drosophila x virus segment B	1690	29	95	0.849206	3.67402e-28	1
GSM717501	Drosophila_melanogaster_GSM717501_NODE_89_length_147_cov_16.741497_167	167	NC_004177.1	Drosophila x virus segment A	1690	1690	850	0.882716	1.39216e-48	-1
GSM717502	Drosophila_melanogaster_GSM717502_1245_length_211_cvg_60.8_tip_1_211	211	NC_012958.1	Drosophila A virus	3243	1237	45	0.971564	6.0677e-98	-1
GSM717502	Drosophila_melanogaster_GSM717502_1441_length_734_cvg_83.2_tip_1_734	734	NC_012958.1	Drosophila A virus	6404	74	1	0.975477	0	-1
GSM717502	Drosophila_melanogaster_GSM717502_147_length_74_cvg_14.4_tip_1_74	74	NC_004177.1	Drosophila x virus segment A	6404	5969	5894	0.905405	4.0048e-20	-1
GSM717502	Drosophila_melanogaster_GSM717502_851_length_1200_cvg_25.8_tip_1_1200	1200	NC_004169.1	Drosophila x virus segment B	3885	3115	2880	0.802829	0	-1
GSM717503	Drosophila_melanogaster_GSM717503_NODE_10_length_87_cov_17.344828_109	109	NC_012958.1	Drosophila A virus	6404	266	330	0.981132	1.38472e-46	1
GSM717503	Drosophila_melanogaster_GSM717503_NODE_120_length_93_cov_159.634415_107	107	NC_004177.1	Drosophila x virus segment A	6404	1	85	0.903846	1.38114e-31	1
GSM717503	Drosophila_melanogaster_GSM717503_NODE_2_length_4733_cov_8.305937_4781	4781	NC_012958.1	Drosophila A virus	3885	2586	2657	0.968704	0	1
GSM717503	Drosophila_melanogaster_GSM717503_NODE_9_length_325_cov_6.686154_373	373	NC_004169.1	Drosophila x virus segment B	1690	1690	8	0.838798	6.83243e-95	-1
GSM717504	Drosophila_melanogaster_GSM717504_NODE_183_length_760_cov_83.628944_776	776	NC_004177.1	Drosophila x virus segment A	194711	104482	104415	0.805774	3.7079e-165	-1
GSM717504	Drosophila_melanogaster_GSM717504_NODE_313_length_87_cov_3.459770_125	125	NC_006998.1	Vaccinia virus	194711	194271	194164	0.992	9.69463e-59	-1
GSM717504	Drosophila_melanogaster_GSM717504_NODE_7_length_107_cov_16.813084_129	129	NC_004169.1	Drosophila x virus segment B	194711	194272	194184	0.808	2.29239e-20	-1
GSM744629	Drosophila_melanogaster_GSM744629_1295_length_75_cvg_27.7_tip_1_75	75	NC_000866.4	Enterobacteria phage T4	168903	109409	109335	1	6.68936e-33	-1
GSM744629	Drosophila_melanogaster_GSM744629_NODE_30_length_54_cov_79.833336_70	70	NC_000866.4	Enterobacteria phage T4	168903	109567	109498	1	3.63885e-30	-1
GSM802667	Drosophila_melanogaster_GSM802667_NODE_10827_length_98_cov_19.489796_114	114	NC_000866.4	Enterobacteria phage T4	168903	109103	108991	1	8.70011e-54	-1
GSM802667	Drosophila_melanogaster_GSM802667_NODE_9240_length_54_cov_42.277779_68	68	NC_000866.4	Enterobacteria phage T4	168903	109201	109134	1	4.50684e-29	-1
GSM543393	Glycine_max_GSM543393_NODE_102_length_44_cov_5.022727_58	58	NC_002034.1	Cucumber mosaic virus RNA 1	3357	2141	2084	0.948276	1.2787e-18	-1
GSM543393	Glycine_max_GSM543393_NODE_46_length_51_cov_9.882353_65	65	NC_002034.1	Cucumber mosaic virus RNA 1	3357	2382	2446	0.953846	1.97094e-22	1
GSM543393	Glycine_max_GSM543393_NODE_88_length_39_cov_4.153846_53	53	NC_002034.1	Cucumber mosaic virus RNA 1	3357	1893	1841	0.981132	3.04738e-19	-1
GSM543393	Glycine_max_GSM543393_NODE_92_length_40_cov_5.675000_54	54	NC_002034.1	Cucumber mosaic virus RNA 1	3357	542	595	1	1.88182e-21	1
GSM621344	Glycine_max_GSM621344_103_length_66_cvg_5.0_tip_1_66	66	NC_002034.1	Cucumber mosaic virus RNA 1	9465	8812	8750	0.954545	5.61041e-23	-1
GSM621344	Glycine_max_GSM621344_113_length_72_cvg_4.0_tip_1_72	72	NC_002634.1	Soybean mosaic virus	3357	898	963	0.972222	6.34819e-28	1
GSM621344	Glycine_max_GSM621344_1381_length_76_cvg_7.9_tip_1_76	76	NC_002634.1	Soybean mosaic virus	3357	1823	1899	0.934211	4.13251e-25	1
GSM621344	Glycine_max_GSM621344_1395_length_76_cvg_15.4_tip_1_76	76	NC_002634.1	Soybean mosaic virus	3357	1127	988	0.934211	4.13251e-25	-1
GSM621344	Glycine_max_GSM621344_1469_length_78_cvg_11.5_tip_1_78	78	NC_002634.1	Soybean mosaic virus	3357	963	812	0.961039	5.50836e-29	-1
GSM621344	Glycine_max_GSM621344_1499_length_79_cvg_6.6_tip_1_79	79	NC_002634.1	Soybean mosaic virus	3357	1988	2175	0.949367	2.01718e-28	1
GSM621344	Glycine_max_GSM621344_1687_length_84_cvg_5.5_tip_1_84	84	NC_002634.1	Soybean mosaic virus	3357	605	813	0.97619	1.68663e-34	1
GSM621344	Glycine_max_GSM621344_1715_length_85_cvg_7.9_tip_1_85	85	NC_002634.1	Soybean mosaic virus	3357	1994	1570	0.952941	1.03173e-31	-1
GSM621344	Glycine_max_GSM621344_1795_length_88_cvg_12.7_tip_1_88	88	NC_002634.1	Soybean mosaic virus	3357	69	614	0.954545	2.32487e-33	1
GSM621344	Glycine_max_GSM621344_1861_length_91_cvg_11.7_tip_1_91	91	NC_002634.1	Soybean mosaic virus	3357	2244	2901	0.978022	2.41502e-38	1
GSM621344	Glycine_max_GSM621344_195_length_50_cvg_7.5_tip_1_50	50	NC_002634.1	Soybean mosaic virus	3357	1792	1855	1	2.84432e-19	1
GSM621344	Glycine_max_GSM621344_2091_length_102_cvg_6.7_tip_1_102	102	NC_002634.1	Soybean mosaic virus	3357	2573	2923	0.931373	4.63531e-36	1
GSM621344	Glycine_max_GSM621344_211_length_79_cvg_3.3_tip_1_79	79	NC_002634.1	Soybean mosaic virus	3357	2706	2651	0.924051	4.36643e-25	-1
GSM621344	Glycine_max_GSM621344_2115_length_104_cvg_9.7_tip_1_104	104	NC_002634.1	Soybean mosaic virus	3357	1039	1107	0.971154	7.84363e-44	1
GSM621344	Glycine_max_GSM621344_2191_length_109_cvg_6.1_tip_1_109	109	NC_002634.1	Soybean mosaic virus	3357	614	317	0.981481	1.07045e-47	-1
GSM621344	Glycine_max_GSM621344_2193_length_110_cvg_9.5_tip_1_110	110	NC_002634.1	Soybean mosaic virus	3357	813	678	0.918182	3.95083e-37	-1
GSM621344	Glycine_max_GSM621344_2221_length_112_cvg_8.5_tip_1_112	112	NC_002634.1	Soybean mosaic virus	3357	1391	1304	0.982143	6.62283e-50	-1
GSM621344	Glycine_max_GSM621344_2223_length_112_cvg_16.1_tip_1_112	112	NC_002634.1	Soybean mosaic virus	3357	2267	2384	0.955357	6.66985e-45	1
GSM621344	Glycine_max_GSM621344_231_length_82_cvg_8.6_tip_1_82	82	NC_002034.1	Cucumber mosaic virus RNA 1	3357	1537	1757	0.987013	2.7298e-32	1
GSM621344	Glycine_max_GSM621344_2399_length_149_cvg_19.7_tip_1_149	149	NC_002034.1	Cucumber mosaic virus RNA 1	9588	9301	9230	0.892857	1.22557e-43	-1
GSM621344	Glycine_max_GSM621344_2403_length_150_cvg_11.7_tip_1_150	150	NC_002034.1	Cucumber mosaic virus RNA 1	9588	3443	3518	0.875	1.59805e-42	1
GSM621344	Glycine_max_GSM621344_2413_length_156_cvg_14.6_tip_1_156	156	NC_002634.1	Soybean mosaic virus	9588	3416	3341	0.967742	1.24922e-68	-1
GSM621344	Glycine_max_GSM621344_2475_length_191_cvg_20.3_tip_1_191	191	NC_002034.1	Cucumber mosaic virus RNA 1	9588	1941	2017	0.925532	7.25731e-72	1
GSM621344	Glycine_max_GSM621344_2489_length_211_cvg_12.2_tip_1_211	211	NC_002034.1	Cucumber mosaic virus RNA 1	9588	2804	2882	0.952153	3.67774e-90	1
GSM621344	Glycine_max_GSM621344_2503_length_426_cvg_23.2_tip_1_426	426	NC_002034.1	Cucumber mosaic virus RNA 1	9588	7302	7219	0.931765	3.2397e-178	-1
GSM621344	Glycine_max_GSM621344_2505_length_560_cvg_12.8_tip_1_560	560	NC_002034.1	Cucumber mosaic virus RNA 1	9588	3821	3737	0.968864	0	-1
GSM621344	Glycine_max_GSM621344_2509_length_676_cvg_20.2_tip_1_676	676	NC_002034.1	Cucumber mosaic virus RNA 1	9588	8433	8346	0.928571	0	-1
GSM621344	Glycine_max_GSM621344_63_length_69_cvg_3.0_tip_1_69	69	NC_002634.1	Soybean mosaic virus	9588	6323	6413	0.985507	5.95953e-28	1
GSM621344	Glycine_max_GSM621344_667_length_66_cvg_9.8_tip_1_66	66	NC_002634.1	Soybean mosaic virus	9588	4783	4734	0.969697	1.20588e-24	-1
GSM621344	Glycine_max_GSM621344_737_length_66_cvg_8.1_tip_1_66	66	NC_002634.1	Soybean mosaic virus	9588	8884	8783	0.954545	5.61041e-23	-1
GSM621344	Glycine_max_GSM621344_761_length_80_cvg_4.4_tip_1_80	80	NC_006262.1	Watermelon mosaic virus	9588	8530	8608	0.909091	2.67484e-22	1
GSM621344	Glycine_max_GSM621344_995_length_95_cvg_6.6_tip_1_95	95	NC_002634.1	Soybean mosaic virus	9588	8733	8630	0.957895	3.26173e-37	-1
GSM621344	Glycine_max_GSM621344_NODE_105_length_185_cov_15.994595_201	201	NC_002634.1	Soybean mosaic virus	9588	1205	1098	0.975124	4.46995e-94	-1
GSM621344	Glycine_max_GSM621344_NODE_1305_length_34_cov_7.264706_50	50	NC_002634.1	Soybean mosaic virus	9588	3662	3553	0.957447	2.86451e-14	-1
GSM621344	Glycine_max_GSM621344_NODE_1428_length_51_cov_13.137255_65	65	NC_002034.1	Cucumber mosaic virus RNA 1	9588	976	865	0.953125	7.08875e-22	-1
GSM621344	Glycine_max_GSM621344_NODE_143_length_341_cov_21.463343_355	355	NC_002034.1	Cucumber mosaic virus RNA 1	9588	4151	4262	0.91453	1.7023e-135	1
GSM621344	Glycine_max_GSM621344_NODE_1544_length_40_cov_5.575000_56	56	NC_002034.1	Cucumber mosaic virus RNA 1	9588	4578	4732	0.982143	7.2049e-21	1
GSM621344	Glycine_max_GSM621344_NODE_1577_length_51_cov_14.509804_65	65	NC_004013.1	Cowpea aphid-borne mosaic virus	9588	6387	6319	0.857143	2.5859e-11	-1
GSM621344	Glycine_max_GSM621344_NODE_160_length_64_cov_7.156250_82	82	NC_002634.1	Soybean mosaic virus	9588	6938	7003	0.95122	4.56792e-30	1
GSM621344	Glycine_max_GSM621344_NODE_1694_length_82_cov_16.146341_96	96	NC_002634.1	Soybean mosaic virus	9588	3975	4040	0.958333	9.19657e-38	1
GSM621344	Glycine_max_GSM621344_NODE_1846_length_95_cov_5.694737_111	111	NC_002634.1	Soybean mosaic virus	9588	5124	5218	0.918919	1.11125e-37	1
GSM621344	Glycine_max_GSM621344_NODE_187_length_56_cov_15.642858_72	72	NC_002034.1	Cucumber mosaic virus RNA 1	9588	7962	7762	0.942029	6.39326e-23	-1
GSM621344	Glycine_max_GSM621344_NODE_1956_length_42_cov_48.428570_56	56	NC_002634.1	Soybean mosaic virus	9588	4255	4209	0.964286	3.35211e-19	-1
GSM621344	Glycine_max_GSM621344_NODE_2097_length_37_cov_5.459459_53	53	NC_006262.1	Watermelon mosaic virus	9588	8768	8849	0.962264	1.41781e-17	1
GSM621344	Glycine_max_GSM621344_NODE_223_length_282_cov_11.492908_298	298	NC_002034.1	Cucumber mosaic virus RNA 1	9588	3247	3152	0.973154	8.3565e-143	-1
GSM621344	Glycine_max_GSM621344_NODE_316_length_212_cov_26.014151_226	226	NC_002634.1	Soybean mosaic virus	9588	7042	7152	0.946903	3.05069e-96	1
GSM621344	Glycine_max_GSM621344_NODE_319_length_120_cov_11.275000_136	136	NC_002034.1	Cucumber mosaic virus RNA 1	9588	6186	6241	0.941176	3.89401e-53	1
GSM621344	Glycine_max_GSM621344_NODE_40_length_73_cov_12.739726_91	91	NC_002034.1	Cucumber mosaic virus RNA 1	9588	7315	7540	0.897727	5.30209e-25	1
GSM621344	Glycine_max_GSM621344_NODE_512_length_105_cov_35.542858_119	119	NC_002034.1	Cucumber mosaic virus RNA 1	9588	3376	3428	0.940678	7.2004e-45	1
GSM621344	Glycine_max_GSM621344_NODE_5439_length_39_cov_7.205128_53	53	NC_002634.1	Soybean mosaic virus	9588	5096	5037	1	6.54991e-21	-1
GSM621344	Glycine_max_GSM621344_NODE_575_length_118_cov_13.516949_134	134	NC_007216.1	Wisteria vein mosaic virus	9588	184	234	0.856	2.36781e-30	1
GSM621344	Glycine_max_GSM621344_NODE_65_length_205_cov_18.048780_221	221	NC_002034.1	Cucumber mosaic virus RNA 1	3410	682	632	0.941176	8.32979e-92	-1
GSM621344	Glycine_max_GSM621344_NODE_676_length_46_cov_11.782609_62	62	NC_003837.1	Tomato aspermy virus RNA 1	10035	5764	5840	0.941176	1.10929e-14	1
GSM621344	Glycine_max_GSM621344_NODE_851_length_48_cov_18.979166_62	62	NC_002634.1	Soybean mosaic virus	10035	1554	1606	0.933333	5.12464e-18	1
GSM621344	Glycine_max_GSM621344_NODE_942_length_35_cov_12.600000_51	51	NC_002634.1	Soybean mosaic virus	9695	6957	7081	0.980392	3.81077e-18	1
GSM769286	Glycine_max_GSM769286_33_length_68_cvg_7.3_tip_1_68	68	NC_003495.1	Bean pod mottle virus RNA 2	3662	102	36	0.955224	5.87136e-23	-1
GSM769287	Glycine_max_GSM769287_5_length_67_cvg_15.0_tip_1_67	67	NC_003495.1	Bean pod mottle virus RNA 2	3662	92	31	1	9.53881e-26	-1
GSM1105753	Homo_sapiens_GSM1105753_17_length_64_cvg_5.0_tip_1_64	64	NC_000866.4	Enterobacteria phage T4	168903	109272	109209	1	6.87118e-27	-1
GSM876013	Homo_sapiens_GSM876013_41_length_63_cvg_6.0_tip_1_63	63	NC_001357.1	Human papillomavirus - 18	7857	1415	1354	1	8.67165e-26	-1
GSM876013	Homo_sapiens_GSM876013_552_length_77_cvg_11.0_tip_1_77	77	NC_001357.1	Human papillomavirus - 18	7857	993	1069	0.987013	2.49846e-32	1
GSM876013	Homo_sapiens_GSM876013_65_length_64_cvg_16.0_tip_1_64	64	NC_001357.1	Human papillomavirus - 18	7857	1482	1419	1	6.87118e-27	-1
GSM876014	Homo_sapiens_GSM876014_NODE_813_length_36_cov_11.138889_50	50	NC_001357.1	Human papillomavirus - 18	7857	1420	1469	1	2.84432e-19	1
GSM876015	Homo_sapiens_GSM876015_NODE_1454_length_42_cov_16.952381_56	56	NC_001357.1	Human papillomavirus - 18	7857	1429	1484	1	1.54859e-22	1
GSM876015	Homo_sapiens_GSM876015_NODE_1735_length_54_cov_5.907407_68	68	NC_001357.1	Human papillomavirus - 18	7857	1338	1405	0.985294	2.09683e-27	1
GSM876017	Homo_sapiens_GSM876017_NODE_762_length_38_cov_4.605263_52	52	NC_001357.1	Human papillomavirus - 18	7857	1675	1726	1	2.35585e-20	1
GSM889282	Homo_sapiens_GSM889282_NODE_1397_length_48_cov_14.000000_62	62	NC_000866.4	Enterobacteria phage T4	168903	109064	109119	1	3.93366e-24	1
GSM889282	Homo_sapiens_GSM889282_NODE_1685_length_42_cov_10.214286_56	56	NC_000866.4	Enterobacteria phage T4	168903	109242	109292	1	1.54859e-22	1
GSM889282	Homo_sapiens_GSM889282_NODE_1758_length_39_cov_10.384615_53	53	NC_000866.4	Enterobacteria phage T4	235646	175558	175496	1	8.47284e-20	-1
GSM889283	Homo_sapiens_GSM889283_NODE_1926_length_39_cov_5.256410_53	53	NC_000866.4	Enterobacteria phage T4	168903	109067	109119	1	6.54991e-21	1
GSM889283	Homo_sapiens_GSM889283_NODE_2626_length_64_cov_6.171875_78	78	NC_000866.4	Enterobacteria phage T4	235646	175563	175619	1	1.52073e-34	1
GSM889284	Homo_sapiens_GSM889284_118_length_65_cvg_11.0_tip_1_65	65	NC_000866.4	Enterobacteria phage T4	168903	109445	109381	1	1.95704e-27	-1
GSM889284	Homo_sapiens_GSM889284_302_length_72_cvg_13.3_tip_1_72	72	NC_000866.4	Enterobacteria phage T4	168903	109321	109390	1	3.79369e-30	1
GSM889284	Homo_sapiens_GSM889284_NODE_339_length_76_cov_12.618421_92	92	NC_000866.4	Enterobacteria phage T4	235646	175399	175334	1	3.14762e-42	-1
GSM889285	Homo_sapiens_GSM889285_643_length_101_cvg_6.0_tip_1_101	101	NC_000866.4	Enterobacteria phage T4	168903	109540	109440	1	3.48768e-47	-1
GSM889285	Homo_sapiens_GSM889285_NODE_637_length_34_cov_11.058824_50	50	NC_000866.4	Enterobacteria phage T4	168903	109582	109533	1	2.84432e-19	-1
GSM889286	Homo_sapiens_GSM889286_NODE_1175_length_42_cov_15.523809_56	56	NC_000866.4	Enterobacteria phage T4	168903	109595	109540	1	1.54859e-22	-1
GSM889286	Homo_sapiens_GSM889286_NODE_1330_length_40_cov_11.275000_54	54	NC_000866.4	Enterobacteria phage T4	168903	109066	109119	1	1.88182e-21	1
GSM889286	Homo_sapiens_GSM889286_NODE_938_length_76_cov_17.526316_90	90	NC_000866.4	Enterobacteria phage T4	168903	109288	109201	1	5.11442e-40	-1
GSM1116239	Mus_musculus_GSM1116239_NODE_5505_length_51_cov_6.764706_71	71	NC_001501.1	Moloney murine leukemia virus	5243	2988	2932	1	1.33661e-29	-1
GSM475281	Mus_musculus_GSM475281_5745_length_85_cvg_4.3_tip_1_85	85	NC_004294.1	Lymphocytic choriomeningitis virus segment S	3376	3368	3287	0.890244	1.04643e-21	-1
GSM689055	Mus_musculus_GSM689055_NODE_286_length_35_cov_46.114285_51	51	NC_001550.1	Mason-Pfizer monkey virus	8557	8353	8303	0.980392	3.81077e-18	-1
GSM802669	Mus_musculus_GSM802669_NODE_4029_length_36_cov_10.277778_52	52	NC_000866.4	Enterobacteria phage T4	168903	109114	109063	1	2.35585e-20	-1
GSM802669	Mus_musculus_GSM802669_NODE_986_length_76_cov_15.723684_94	94	NC_000866.4	Enterobacteria phage T4	168903	109202	109109	1	2.46844e-43	-1
GSM802670	Mus_musculus_GSM802670_1685_length_73_cvg_44.7_tip_1_73	73	NC_000866.4	Enterobacteria phage T4	168903	109539	109611	1	8.32042e-32	1
GSM802670	Mus_musculus_GSM802670_NODE_2558_length_59_cov_8.406779_79	79	NC_000866.4	Enterobacteria phage T4	168903	108970	108894	1	5.56898e-34	-1
GSM802671	Mus_musculus_GSM802671_5708_length_86_cvg_5.9_tip_1_86	86	NC_000866.4	Enterobacteria phage T4	168903	109112	109197	1	6.22093e-39	1
GSM802672	Mus_musculus_GSM802672_NODE_3507_length_109_cov_11.825688_123	123	NC_000866.4	Enterobacteria phage T4	168903	109139	109021	1	4.42115e-57	-1
GSM802672	Mus_musculus_GSM802672_NODE_6137_length_45_cov_8.622222_61	61	NC_000866.4	Enterobacteria phage T4	168903	109614	109554	1	2.96293e-25	-1
GSM802673	Mus_musculus_GSM802673_5963_length_93_cvg_15.0_tip_1_93	93	NC_000866.4	Enterobacteria phage T4	168903	109111	109203	1	8.75125e-43	1
GSM802673	Mus_musculus_GSM802673_NODE_77_length_297_cov_4.434343_337	337	NC_000866.4	Enterobacteria phage T4	168903	109538	109216	0.996904	2.563e-168	-1
GSM802674	Mus_musculus_GSM802674_2342_length_71_cvg_2.8_tip_1_71	71	NC_000866.4	Enterobacteria phage T4	168903	109454	109384	1	1.03326e-30	-1
GSM802674	Mus_musculus_GSM802674_NODE_8158_length_40_cov_6.550000_54	54	NC_000866.4	Enterobacteria phage T4	168903	109189	109137	1	6.76824e-21	-1
GSM947964	Mus_musculus_GSM947964_1901_length_77_cvg_19.4_tip_1_77	77	NC_001500.1	Spleen focus-forming virus	5866	3617	3673	0.972973	5.40821e-29	1
GSM947964	Mus_musculus_GSM947964_3331_length_126_cvg_6.9_tip_1_126	126	NC_001501.1	Moloney murine leukemia virus	8323	5146	5297	0.905512	6.01883e-41	1
GSM947964	Mus_musculus_GSM947964_3465_length_153_cvg_11.7_tip_1_153	153	NC_001362.1	Friend murine leukemia virus	8332	1402	1277	0.921053	2.68029e-55	-1
GSM947964	Mus_musculus_GSM947964_767_length_73_cvg_3.0_tip_1_73	73	NC_001702.1	Murine type C retrovirus	8135	7579	7651	0.986301	3.87112e-30	1
GSM947964	Mus_musculus_GSM947964_NODE_1399_length_170_cov_16.435293_188	188	NC_001819.1	Rauscher murine leukemia virus	8135	4071	4166	0.946524	5.47002e-78	1
GSM947964	Mus_musculus_GSM947964_NODE_8109_length_82_cov_8.963414_96	96	NC_001702.1	Murine type C retrovirus	8282	1856	2042	0.96875	1.97667e-39	1
GSM947964	Mus_musculus_GSM947964_NODE_8198_length_43_cov_3.116279_57	57	NC_014545.1	Cotton leafroll dwarf virus	6296	3991	3918	0.982456	2.06393e-21	-1
GSM947966	Mus_musculus_GSM947966_NODE_1253_length_38_cov_5.421052_52	52	NC_001500.1	Spleen focus-forming virus	6296	1225	1271	0.978723	6.59665e-16	1
GSM571078	Oryza_sativa_GSM571078_NODE_370_length_40_cov_32.400002_56	56	NC_008724.1	Acanthocystis turfacea Chlorella virus 1	288047	84463	84520	0.913793	9.3863e-15	1
GSM686039	Oryza_sativa_GSM686039_1034_length_65_cvg_7.3_tip_1_65	65	NC_003758.1	Rice ragged stunt virus segment 8	3849	1261	1200	1	1.95704e-27	-1
GSM686039	Oryza_sativa_GSM686039_1092_length_65_cvg_3.0_tip_1_65	65	NC_003771.1	Rice ragged stunt virus segment 4	3849	2284	2224	1	1.95704e-27	-1
GSM686039	Oryza_sativa_GSM686039_1168_length_65_cvg_4.0_tip_1_65	65	NC_003759.1	Rice ragged stunt virus segment 5	1162	126	181	1	1.95704e-27	1
GSM686039	Oryza_sativa_GSM686039_1846_length_69_cvg_5.0_tip_1_69	69	NC_003750.1	Rice ragged stunt virus segment 2	3808	3637	3705	0.971014	2.7727e-26	1
GSM686039	Oryza_sativa_GSM686039_2442_length_73_cvg_4.1_tip_1_73	73	NC_003757.1	Rice ragged stunt virus segment 9	3808	2488	2564	1	8.32042e-32	1
GSM686039	Oryza_sativa_GSM686039_2764_length_77_cvg_4.0_tip_1_77	77	NC_003770.1	Rice ragged stunt virus segment 7	3699	3175	3081	1	5.37009e-34	-1
GSM686039	Oryza_sativa_GSM686039_2822_length_77_cvg_3.0_tip_1_77	77	NC_003750.1	Rice ragged stunt virus segment 2	3699	3089	3139	1	5.37009e-34	1
GSM686039	Oryza_sativa_GSM686039_2850_length_78_cvg_4.7_tip_1_78	78	NC_003759.1	Rice ragged stunt virus segment 5	3699	952	832	1	1.52073e-34	-1
GSM686039	Oryza_sativa_GSM686039_3676_length_95_cvg_5.7_tip_1_95	95	NC_003751.1	Rice ragged stunt virus segment 3	3823	2367	2431	0.989474	3.23874e-42	1
GSM686039	Oryza_sativa_GSM686039_599_length_63_cvg_4.0_tip_1_63	63	NC_003758.1	Rice ragged stunt virus segment 8	2682	1414	1350	0.984127	1.12175e-24	-1
GSM686039	Oryza_sativa_GSM686039_687_length_63_cvg_2.1_tip_1_63	63	NC_003752.1	Rice ragged stunt virus segment 6	2682	428	351	1	2.41104e-26	-1
GSM686039	Oryza_sativa_GSM686039_737_length_64_cvg_3.6_tip_1_64	64	NC_003749.1	Rice ragged stunt virus segment 1	2157	534	472	1	8.88844e-26	-1
GSM686039	Oryza_sativa_GSM686039_NODE_138551_length_47_cov_5.808511_61	61	NC_003749.1	Rice ragged stunt virus segment 1	1938	1809	1733	1	2.96293e-25	-1
GSM686039	Oryza_sativa_GSM686039_NODE_23293_length_42_cov_3.857143_56	56	NC_003769.1	Rice ragged stunt virus segment 10	1914	1161	1097	1	1.54859e-22	-1
GSM686039	Oryza_sativa_GSM686039_NODE_28642_length_35_cov_7.828571_51	51	NC_003751.1	Rice ragged stunt virus segment 3	1914	650	588	1	8.19071e-20	-1
GSM686039	Oryza_sativa_GSM686039_NODE_36_length_82_cov_2.682927_122	122	NC_003751.1	Rice ragged stunt virus segment 3	1132	756	828	1	3.38324e-58	1
GSM686039	Oryza_sativa_GSM686039_NODE_65995_length_36_cov_3.611111_50	50	NC_003757.1	Rice ragged stunt virus segment 9	1132	743	694	0.96	6.15687e-16	-1
GSM686040	Oryza_sativa_GSM686040_3410_length_71_cvg_3.0_tip_1_71	71	NC_003750.1	Rice ragged stunt virus segment 2	3849	2284	2224	1	1.03326e-30	-1
GSM686040	Oryza_sativa_GSM686040_6118_length_95_cvg_6.8_tip_1_95	95	NC_003751.1	Rice ragged stunt virus segment 3	3849	871	946	0.989474	3.23874e-42	1
GSM686040	Oryza_sativa_GSM686040_NODE_12878_length_35_cov_6.942857_51	51	NC_003752.1	Rice ragged stunt virus segment 6	3808	2488	2558	0.941176	2.96682e-14	1
GSM686040	Oryza_sativa_GSM686040_NODE_13312_length_35_cov_5.085714_51	51	NC_003750.1	Rice ragged stunt virus segment 2	3808	1006	956	1	8.19071e-20	-1
GSM686040	Oryza_sativa_GSM686040_NODE_150592_length_36_cov_3.611111_50	50	NC_003757.1	Rice ragged stunt virus segment 9	3699	3175	3081	0.96	6.15687e-16	-1
GSM686040	Oryza_sativa_GSM686040_NODE_18665_length_55_cov_7.963636_71	71	NC_003759.1	Rice ragged stunt virus segment 5	3699	2586	2532	1	1.03326e-30	-1
GSM686040	Oryza_sativa_GSM686040_NODE_23002_length_39_cov_4.846154_55	55	NC_003751.1	Rice ragged stunt virus segment 3	3699	3089	3139	1	5.40095e-22	1
GSM686040	Oryza_sativa_GSM686040_NODE_23640_length_47_cov_8.957447_63	63	NC_003771.1	Rice ragged stunt virus segment 4	3823	1312	1374	0.984127	1.12175e-24	1
GSM686040	Oryza_sativa_GSM686040_NODE_27776_length_39_cov_7.794872_55	55	NC_003770.1	Rice ragged stunt virus segment 7	2682	2194	2124	1	5.40095e-22	-1
GSM686040	Oryza_sativa_GSM686040_NODE_31531_length_43_cov_6.116279_59	59	NC_003757.1	Rice ragged stunt virus segment 9	2157	1626	1674	1	3.63107e-24	1
GSM686040	Oryza_sativa_GSM686040_NODE_341241_length_47_cov_5.808511_61	61	NC_003749.1	Rice ragged stunt virus segment 1	1938	1445	1391	1	2.96293e-25	-1
GSM686040	Oryza_sativa_GSM686040_NODE_37082_length_60_cov_6.916667_76	76	NC_003749.1	Rice ragged stunt virus segment 1	1914	1764	1712	1	1.89566e-33	-1
GSM686040	Oryza_sativa_GSM686040_NODE_43671_length_35_cov_7.828571_51	51	NC_003751.1	Rice ragged stunt virus segment 3	1132	743	694	1	8.19071e-20	-1
GSM686040	Oryza_sativa_GSM686040_NODE_4902_length_37_cov_8.513514_53	53	NC_003758.1	Rice ragged stunt virus segment 8	1132	310	252	1	6.54991e-21	-1
GSM693279	Oryza_sativa_GSM693279_1453_length_65_cvg_4.2_tip_1_65	65	NC_007647.1	Oryza sativa endornavirus	13952	12093	12029	0.953846	1.97094e-22	-1
GSM693280	Oryza_sativa_GSM693280_893_length_63_cvg_4.0_tip_1_63	63	NC_007647.1	Oryza sativa endornavirus	13952	4799	4737	0.952381	2.42816e-21	-1
GSM903664	Triticum_aestivum_GSM903664_2101_length_146_cvg_7.3_tip_1_146	146	NC_003680.1	Barley yellow dwarf virus - MAV	5273	2535	2680	0.993151	2.48161e-70	1
GSM903664	Triticum_aestivum_GSM903664_2161_length_78_cvg_12.2_tip_1_78	78	NC_004666.1	Barley yellow dwarf virus-GAV	5677	2285	2231	0.973333	1.53153e-29	-1
GSM903664	Triticum_aestivum_GSM903664_3581_length_216_cvg_23.8_tip_1_216	216	NC_004666.1	Barley yellow dwarf virus-GAV	5685	2144	2070	0.986111	1.028e-105	-1
GSM903664	Triticum_aestivum_GSM903664_3601_length_459_cvg_19.0_tip_1_459	459	NC_004666.1	Barley yellow dwarf virus-GAV	5685	2709	2924	0.991285	0	1
GSM903664	Triticum_aestivum_GSM903664_701_length_71_cvg_9.2_tip_1_71	71	NC_004666.1	Barley yellow dwarf virus-GAV	5685	3369	2911	1	1.03326e-30	-1
GSM903664	Triticum_aestivum_GSM903664_723_length_127_cvg_5.1_tip_1_127	127	NC_004666.1	Barley yellow dwarf virus-GAV	5685	225	155	0.992126	7.64281e-60	-1
GSM903664	Triticum_aestivum_GSM903664_NODE_13667_length_41_cov_11.195122_55	55	NC_004750.1	Barley yellow dwarf virus - PAV	5685	3181	3307	1	5.40095e-22	1
GSM903664	Triticum_aestivum_GSM903664_NODE_140_length_47_cov_13.191489_65	65	NC_004666.1	Barley yellow dwarf virus-GAV	5685	3774	3838	0.984615	9.10523e-26	1
GSM903664	Triticum_aestivum_GSM903664_NODE_146_length_38_cov_10.342105_56	56	NC_004666.1	Barley yellow dwarf virus-GAV	5685	975	1030	0.982143	7.2049e-21	1
GSM903664	Triticum_aestivum_GSM903664_NODE_181_length_43_cov_10.860465_61	61	NC_004666.1	Barley yellow dwarf virus-GAV	5685	5305	5365	1	2.96293e-25	1
GSM903664	Triticum_aestivum_GSM903664_NODE_255_length_52_cov_12.788462_70	70	NC_004666.1	Barley yellow dwarf virus-GAV	5685	4728	4797	1	3.63885e-30	1
GSM903664	Triticum_aestivum_GSM903664_NODE_26_length_104_cov_9.894231_122	122	NC_004666.1	Barley yellow dwarf virus-GAV	5685	2830	2709	1	9.40667e-59	-1
GSM903664	Triticum_aestivum_GSM903664_NODE_67_length_94_cov_4.542553_134	134	NC_004666.1	Barley yellow dwarf virus-GAV	5685	3505	3372	1	2.2534e-65	-1
GSM903665	Triticum_aestivum_GSM903665_295_length_67_cvg_10.0_tip_1_67	67	NC_003680.1	Barley yellow dwarf virus - MAV	5273	3355	3421	1	1.58493e-28	1
GSM903665	Triticum_aestivum_GSM903665_3367_length_151_cvg_7.5_tip_1_151	151	NC_004666.1	Barley yellow dwarf virus-GAV	5273	1083	1132	1	9.22576e-75	1
GSM903665	Triticum_aestivum_GSM903665_NODE_2574_length_150_cov_7.140000_166	166	NC_004666.1	Barley yellow dwarf virus-GAV	5685	3373	3223	1	4.73187e-83	-1
GSM903665	Triticum_aestivum_GSM903665_NODE_3282_length_57_cov_7.859649_73	73	NC_004666.1	Barley yellow dwarf virus-GAV	5685	3233	3068	0.986301	3.87112e-30	-1
GSM903665	Triticum_aestivum_GSM903665_NODE_438_length_42_cov_8.857142_60	60	NC_004666.1	Barley yellow dwarf virus-GAV	5685	1869	1941	1	4.82756e-23	1
GSM903665	Triticum_aestivum_GSM903665_NODE_630_length_53_cov_16.415094_69	69	NC_004666.1	Barley yellow dwarf virus-GAV	5685	3781	3837	1	1.28092e-29	1
GSM903665	Triticum_aestivum_GSM903665_NODE_7366_length_34_cov_6.000000_50	50	NC_003680.1	Barley yellow dwarf virus - MAV	5685	4840	4908	1	2.84432e-19	1
GSM903665	Triticum_aestivum_GSM903665_NODE_882_length_46_cov_7.369565_64	64	NC_004666.1	Barley yellow dwarf virus-GAV	5685	4731	4794	1	6.87118e-27	1
GSM903665	Triticum_aestivum_GSM903665_NODE_967_length_68_cov_4.514706_86	86	NC_004666.1	Barley yellow dwarf virus-GAV	5685	2070	2152	0.951807	1.35616e-30	1
GSM903667	Triticum_aestivum_GSM903667_2663_length_81_cvg_7.2_tip_1_81	81	NC_004666.1	Barley yellow dwarf virus-GAV	5273	3417	3353	0.975309	7.46121e-33	-1
GSM903667	Triticum_aestivum_GSM903667_NODE_137_length_82_cov_2.256098_120	120	NC_004666.1	Barley yellow dwarf virus-GAV	5685	931	1011	0.991667	5.54582e-56	1
GSM903667	Triticum_aestivum_GSM903667_NODE_24_length_97_cov_2.731959_141	141	NC_004666.1	Barley yellow dwarf virus-GAV	5685	786	905	0.985714	2.3968e-65	1
GSM903667	Triticum_aestivum_GSM903667_NODE_34625_length_68_cov_6.529412_82	82	NC_004666.1	Barley yellow dwarf virus-GAV	5685	224	85	0.987805	4.53571e-35	-1
GSM903667	Triticum_aestivum_GSM903667_NODE_48986_length_40_cov_6.100000_54	54	NC_004666.1	Barley yellow dwarf virus-GAV	5685	1869	1950	1	1.88182e-21	1
GSM903667	Triticum_aestivum_GSM903667_NODE_5849_length_54_cov_9.129630_70	70	NC_004666.1	Barley yellow dwarf virus-GAV	5685	1097	1150	0.985714	1.69299e-28	1
GSM903667	Triticum_aestivum_GSM903667_NODE_6043_length_49_cov_8.510204_65	65	NC_003680.1	Barley yellow dwarf virus - MAV	5685	2940	3009	0.984615	9.10523e-26	1
GSM903667	Triticum_aestivum_GSM903667_NODE_7752_length_38_cov_5.342105_54	54	NC_004666.1	Barley yellow dwarf virus-GAV	5685	3312	3365	1	1.88182e-21	1
GSM903667	Triticum_aestivum_GSM903667_NODE_938_length_43_cov_13.186047_59	59	NC_004666.1	Barley yellow dwarf virus-GAV	5685	62	120	1	3.63107e-24	1
GSM903668	Triticum_aestivum_GSM903668_147_length_67_cvg_6.0_tip_1_67	67	NC_016038.1	Brassica yellows virus	5273	1061	1132	1	1.58493e-28	1
GSM903668	Triticum_aestivum_GSM903668_475_length_74_cvg_6.0_tip_1_74	74	NC_004666.1	Barley yellow dwarf virus-GAV	5273	2648	2587	1	2.35966e-32	-1
GSM903668	Triticum_aestivum_GSM903668_517_length_75_cvg_5.0_tip_1_75	75	NC_016038.1	Brassica yellows virus	5685	4131	4058	0.986667	3.11226e-31	-1
GSM903668	Triticum_aestivum_GSM903668_557_length_77_cvg_9.0_tip_1_77	77	NC_004666.1	Barley yellow dwarf virus-GAV	5685	4908	4832	1	5.37009e-34	-1
GSM903668	Triticum_aestivum_GSM903668_79_length_66_cvg_8.0_tip_1_66	66	NC_004666.1	Barley yellow dwarf virus-GAV	5685	3006	2941	1	5.57086e-28	-1
GSM903668	Triticum_aestivum_GSM903668_903_length_103_cvg_10.0_tip_1_103	103	NC_004666.1	Barley yellow dwarf virus-GAV	5685	4027	3925	0.990291	1.28697e-46	-1
GSM903668	Triticum_aestivum_GSM903668_991_length_72_cvg_4.1_tip_1_72	72	NC_003680.1	Barley yellow dwarf virus - MAV	5685	4144	4244	0.986111	1.36445e-29	1
GSM903668	Triticum_aestivum_GSM903668_NODE_1301_length_87_cov_7.149426_101	101	NC_004666.1	Barley yellow dwarf virus-GAV	5685	3491	3418	0.970297	3.51244e-42	-1
GSM903668	Triticum_aestivum_GSM903668_NODE_1356_length_36_cov_8.055555_50	50	NC_016038.1	Brassica yellows virus	5685	4728	4794	0.979592	4.75955e-17	1
GSM903668	Triticum_aestivum_GSM903668_NODE_1731_length_35_cov_5.514286_51	51	NC_003743.1	Turnip yellows virus	5666	3531	3465	1	8.19071e-20	-1
GSM903668	Triticum_aestivum_GSM903668_NODE_4516_length_60_cov_6.966667_74	74	NC_004666.1	Barley yellow dwarf virus-GAV	5666	3810	3884	1	2.35966e-32	1
GSM903668	Triticum_aestivum_GSM903668_NODE_5513_length_50_cov_7.520000_64	64	NC_003743.1	Turnip yellows virus	5666	4258	4306	0.921875	1.49791e-18	1
GSM903668	Triticum_aestivum_GSM903668_NODE_751_length_51_cov_9.549020_67	67	NC_004666.1	Barley yellow dwarf virus-GAV	5641	3593	3643	1	1.58493e-28	1
GSM903668	Triticum_aestivum_GSM903668_NODE_7682_length_48_cov_5.687500_62	62	NC_003680.1	Barley yellow dwarf virus - MAV	5641	1793	1730	1	8.45486e-26	-1
GSM903668	Triticum_aestivum_GSM903668_NODE_8377_length_46_cov_6.065217_60	60	NC_003743.1	Turnip yellows virus	5641	3714	3773	1	1.03762e-24	1
GSM903669	Triticum_aestivum_GSM903669_217_length_63_cvg_16.0_tip_1_63	63	NC_004666.1	Barley yellow dwarf virus-GAV	5273	2957	3072	0.984127	1.12175e-24	1
GSM903669	Triticum_aestivum_GSM903669_2643_length_80_cvg_12.2_tip_1_80	80	NC_004666.1	Barley yellow dwarf virus-GAV	5685	535	473	0.9875	5.66842e-34	-1
GSM903669	Triticum_aestivum_GSM903669_2983_length_85_cvg_8.6_tip_1_85	85	NC_004666.1	Barley yellow dwarf virus-GAV	5685	462	383	1	2.20193e-38	-1
GSM903669	Triticum_aestivum_GSM903669_4247_length_209_cvg_10.1_tip_1_209	209	NC_004666.1	Barley yellow dwarf virus-GAV	5685	1086	1170	0.980861	3.5871e-100	1
GSM903669	Triticum_aestivum_GSM903669_4267_length_540_cvg_13.5_tip_1_540	540	NC_004666.1	Barley yellow dwarf virus-GAV	5685	3770	3562	1	0	-1
GSM903669	Triticum_aestivum_GSM903669_663_length_65_cvg_8.9_tip_1_65	65	NC_004666.1	Barley yellow dwarf virus-GAV	5685	3492	2962	0.984615	3.27482e-25	-1
GSM903669	Triticum_aestivum_GSM903669_821_length_65_cvg_8.2_tip_1_65	65	NC_004666.1	Barley yellow dwarf virus-GAV	5685	5039	5102	1	7.03877e-27	1
GSM903669	Triticum_aestivum_GSM903669_NODE_1297_length_100_cov_10.310000_116	116	NC_003680.1	Barley yellow dwarf virus - MAV	5685	1314	1377	1	1.91152e-55	1
GSM903669	Triticum_aestivum_GSM903669_NODE_459_length_47_cov_10.914893_65	65	NC_004666.1	Barley yellow dwarf virus-GAV	5685	2940	3004	1	1.95704e-27	1
GSM433621	Zea_mays_GSM433621_3293_length_102_cvg_5.4_tip_1_102	102	NC_021484.1	Maize yellow dwarf virus-RMV	5612	3851	3750	0.901961	4.66822e-31	-1
GSM433621	Zea_mays_GSM433621_NODE_3736_length_38_cov_5.184210_52	52	NC_021484.1	Maize yellow dwarf virus-RMV	5612	3092	3041	0.942308	2.37258e-15	-1
GSM921513	Zea_mays_GSM921513_3159_length_87_cvg_10.0_tip_1_87	87	NC_003398.1	Sugarcane mosaic virus	9596	9301	9215	0.965517	1.76958e-34	-1
GSM921513	Zea_mays_GSM921513_NODE_19842_length_38_cov_13.710526_52	52	NC_003398.1	Sugarcane mosaic virus	9596	1789	1740	0.92	1.42792e-12	-1
