# Supplementary material for: A Survey of Overlooked Viral Infections in Biological Experiment Systems
Source: PLoS One. 2014 Aug 21;9(8):e105348. doi: 10.1371/journal.pone.0105348 (PMC4140767; doi:10.1371/journal.pone.0105348)
Supplement: Text S1 — Viral contig sequences in the Fasta format. (XLSX) [file pone.0105348.s006.xlsx]

## Sheet: Supporting Text 1
Supporting Text 1: Viral contig sequences in the Fasta format
>Homo_sapiens_GSM1105753_17_length_64_cvg_5.0_tip_1_64
TACTACAGAAAGCGGTGATGTGACTTATGTAGATGATTATATGATGGAATCATTCTGTAATACA
>Mus_musculus_GSM1116239_NODE_5505_length_51_cov_6.764706_71
AAAAAGAGCCCACAACCCCTCACTCGGGGCGCCAGTCCTCCGATTGACTGAGTCGCCCGGGTACCCGTGTT
>Oryza_sativa_GSM417540_NODE_1740_length_46_cov_6.195652_62
AAATACTGTGGAGAATATTGCTTTCGGCGGAAAAGAAAGGCGCAGGTACAGAGGTGTCTCCa
>Oryza_sativa_GSM417540_NODE_27338_length_47_cov_3.425532_61
CCGAGTAGGACTTTAAATCATCTGAAACAAGCTTCTGAGGCTGTCTAAGTAGGATTCGCCa
>Zea_mays_GSM433621_3293_length_102_cvg_5.4_tip_1_102
GATGAACTCCAAAGTGACCTTTGAGATCTTATACTCATGGTAGGCCTTGAGAATTCCACTACTGAATGCTGCGCACTCTGATAGAGACGCCCCGAAGGTGAG
>Zea_mays_GSM433621_NODE_3736_length_38_cov_5.184210_52
TCCAGTTGTTTGGAGACCTCGACTTTGAATCCTAAATTTTTATACACGTCta
>Oryza_sativa_GSM455965_NODE_50_length_155_cov_4.187097_197
TAGGCGTCTGGAGAATCGGTATCCGTAGAGAAGTGTTCCCTTCGGGTGGAACTGCCTGGGGAGACGATAAACTCTTAGCTAGAACAAGTGTGACTTGGAATATCTTTTTAAGTTGCTTCTAAAAAGACAGATAGGTGAGGCATACGGTGAGTACCGAGTAGGACTTTACATCATCTGAAACAAGCTTCTGAGGCTGt
>Mus_musculus_GSM475281_5745_length_85_cvg_4.3_tip_1_85
CGGGGATCCTAGGCATTTGATTGCGCATTTGTTCTGGGAATTCATTGAGCAACAAGATGTCTTTGTCCAAAGAAGTGAAGAGCTT
>Oryza_sativa_GSM520634_NODE_10829_length_46_cov_4.586957_60
AACAAGATATTCCAAGTCACACTTGTTCTAGCTAAGAGTTTATCGTCTCCCCAGGCAGTt
>Oryza_sativa_GSM520634_NODE_13856_length_49_cov_3.224490_65
AAGACTAGCCCAATAGAAGCAACTCCGAAAGACATAGAAGAATTTAAGATGCATATAGAAGAACt
>Oryza_sativa_GSM520635_NODE_3661_length_60_cov_5.766667_76
AAAGGCCTCGACTTTAGCCAGCTCCCGTGAAGATACAGTAGCGAAGAGATAAGCAGGAGGCACAGGCGACGCCATc
>Oryza_sativa_GSM520635_NODE_41135_length_38_cov_3.763158_54
TTACTATGAATGCTGCAGACCTGTGTGGACTTCTGCTCTCTCTTATGGCTCCTa
>Oryza_sativa_GSM520635_NODE_4374_length_72_cov_4.902778_90
TTAAGTTGCTTCTAAAAAGACAGATAGGTGAGGCATACGGTGAGTACCGAGTAGGACTTTACATCATCTGAAACAAGCTTCTGAGGctgt
>Oryza_sativa_GSM520636_NODE_22602_length_39_cov_2.384615_53
GTGAAGATACAGTAGCGAAGAGATAAGCAGGAGGCACAGGCGACGccatccct
>Oryza_sativa_GSM520637_NODE_63215_length_45_cov_2.644444_59
AAGGCCTCGACTTTAGCCAGCTCCCGTGAAGATACAGTAGCGAAGAGATAAGCAGGAGg
>Oryza_sativa_GSM520637_NODE_6407_length_40_cov_3.775000_56
CCTCAGAAGCTTGTTTCAGATGATGTAAAGTCCTACTCGGTACTCACCGTAtgcct
>Glycine_max_GSM543393_NODE_102_length_44_cov_5.022727_58
CAATGTAAAGCTCTCCATCAGACTTCGGACCCAAACCGCGTTCGTTATAACCAACAga
>Glycine_max_GSM543393_NODE_46_length_51_cov_9.882353_65
TTCGAACAGCTGATTCCGTCCTACTTAATGAATGTCCGACTGTTAGTAGGGTTTTGGTTGATGAg
>Glycine_max_GSM543393_NODE_54_length_51_cov_6.490196_65
TTGACATGCGTTTCTCTAAGATCATTCCTGATGAGACTAGTGATGCGGACACTACATTCCGTAgc
>Glycine_max_GSM543393_NODE_70_length_45_cov_6.444445_59
TAGACACAAGGTCACCTTCCGCTACGAGTATTGTGGTATATTGAACGGCGATTTAAtcg
>Glycine_max_GSM543393_NODE_88_length_39_cov_4.153846_53
TTCTCATAAGCGGCATACTCTAGCATAGCAGTAGCCCTTTCAGCAactctagt
>Glycine_max_GSM543393_NODE_92_length_40_cov_5.675000_54
AAGATCATCTTGAACGATCCACAACAGTTCGATGGTCGGCAGCCGGATTTctgc
>Oryza_sativa_GSM571077_NODE_3641_length_36_cov_8.805555_50
AAAAATACTGTGGAGAATATTGCTTTCGGCGGAAAAGAAAGGCGCAGGTa
>Oryza_sativa_GSM571078_NODE_2729_length_56_cov_7.250000_70
TGTTAAAAATACTGTGGAGAATATTGCTTTCGGCGGAAAAGAAAGGCGCAGGTACAGAGGTGTCTCCACc
>Oryza_sativa_GSM571078_NODE_370_length_40_cov_32.400002_56
TAGCTCAGTCGGTAGAGCAAGGCTCTTAACCTTGTGGTCGTGGGTTCGTTCCCCAC
>Oryza_sativa_GSM571078_NODE_3737_length_96_cov_6.760417_110
CACAGCGTTATTACACAACTCCTTGCTTCAATATACTATGCAAGGTAGGCTAAAGTCACTACTACTAAGAACGGTGGAATGGAGGGTGAGAGCGCGCTTGGAAGCTTTGC
>Glycine_max_GSM621344_103_length_66_cvg_5.0_tip_1_66
TTTCGATTTTATCAACGAGTCTACCATGTCTTATGTTCATGATTGGGAGAATATAAAATCTTTTCT
>Glycine_max_GSM621344_113_length_72_cvg_4.0_tip_1_72
TGCATGTTTTGATTCACATCCCTTGCAGTGTGCCTTTCAGTATTTTCGGAGTTGGTCGAGATGTTGCCATCA
>Glycine_max_GSM621344_1381_length_76_cvg_7.9_tip_1_76
ACAATCAGAAGATGTATCTGCACAAGTCAAGACAGCAACTCAATTGCAACTTGAGAAAATTGTGGCATTCATGGCT
>Glycine_max_GSM621344_1395_length_76_cvg_15.4_tip_1_76
TAGACCGGGTCTAACACCCTTGACATGGTCTAAAAATTTCTCAATGCTTGGATGTCCACCTTCCATCTTTTCACAC
>Glycine_max_GSM621344_1469_length_78_cvg_11.5_tip_1_78
GCATGATGATGGAAAAGCTTTCTATTCTGAGCTTAAGAGTCCTACAAAGCGCCACTTGGTTATTGGAACATCTGGTGA
>Glycine_max_GSM621344_1499_length_79_cvg_6.6_tip_1_79
AGAAAGAAAAGCATCCAACAACCAATTGGTGGAGAATGGTTTTGTAGATATGAATGATAAACTGTATATGGCATATGAA
>Glycine_max_GSM621344_1609_length_82_cvg_9.3_tip_1_82
TGTCACCTTGTAATGTTTCTCGGTTAATAATCGTGACAATTGGTCGACTTCATTGTAGCTTGCAACGTATACAAGTAAGTTG
>Glycine_max_GSM621344_1687_length_84_cvg_5.5_tip_1_84
TGAAATCAAATTCCAGCATCATCAATTTCACTCCAGCCACTGCCCTCTCAAAAGATTGGAAATCAACTTCATTCAAAACAACTG
>Glycine_max_GSM621344_1715_length_85_cvg_7.9_tip_1_85
TGCTGTTTCTCTTGTGAACTCCAGAAACTCACCTGTCGACCTGTAGTGTGGAATTACTCTATTCTGCTGTAACTGTCTATTCCAC
>Glycine_max_GSM621344_1795_length_88_cvg_12.7_tip_1_88
GCTTTCTCAAAGCTGTCTCTGCAATATATGGTGCTTTTCCAGACGAAGCAAGCTCCTTAAATTCATCCTTGCCTAAGAGCCACAAATA
>Glycine_max_GSM621344_1855_length_90_cvg_30.9_tip_1_90
TTTTCCCACAACCAGCGACTCCGTCGACCTGACTAATGGTTCCGGTTGGAGCTTGAAGCGAGCGCGTAACGGTAGATAGTGATTCACTGT
>Glycine_max_GSM621344_1857_length_91_cvg_4.1_tip_1_91
TTCTTCCACCATTGTGTCATTGCAAGTAGCTGTTTAGAGGCCTGCTCTAGCTCACTTTGCGTCACTGATGGACCTTTCATTAGAGCCTTAT
>Glycine_max_GSM621344_1861_length_91_cvg_11.7_tip_1_91
TTCATCAGATGGGCATAAAGAAACAATGTTTGGGGTCGGCTATGGTTCCTTCATTATCACAAATGGACACTTGTTTAGAAGGAACAATGGA
>Glycine_max_GSM621344_195_length_50_cvg_7.5_tip_1_50
AAAGCTGCCTCTGTAGCTATGAACTCGGGAACTTCCTCAACTCCTTTTCC
>Glycine_max_GSM621344_2091_length_102_cvg_6.7_tip_1_102
ATGCACCATACCATGAAACCATTCATAACCACACCCATCTGCTCATCATCAAGTTCATATTCATCTTTGACTGCATTGTACCATGCCTCAAACTGTGTTCTT
>Glycine_max_GSM621344_2115_length_104_cvg_9.7_tip_1_104
AGTGGTCCAAACTGAGAATGATCTTCCCTTCAACCATTGGAAGATTCATCTTTCTTGTAATCTTCTGCAGACGCGGCACCACCTTTCCCTTTGATCCAACATTT
>Glycine_max_GSM621344_211_length_79_cvg_3.3_tip_1_79
TACAATCAGGTAAGGAGAAGGAAGGAGATATGGATGCAGGCAAAGATCCAAAGAAGAGCACCAGTAGTAGCAAAGGAGC
>Glycine_max_GSM621344_2191_length_109_cvg_6.1_tip_1_109
TGGAAAGATTGATTGGCTTATTGCTGCTGCCAATTCACCACATTGTTCATTTGTGAAATCAATGGTGCATTCATGATTCTCCACATGAGGAGGCATTTTATCAAACACT
>Glycine_max_GSM621344_2193_length_110_cvg_9.5_tip_1_110
CTTCTTGTCTTCATCAATGTTTTGAATCTCATCAAGACTCTGCACTTTAACATCCTCGCCCATTGTGCTGAAAAATGCCTTCAGCTTGCTTAATACTTTGAAGACTGCAT
>Glycine_max_GSM621344_2221_length_112_cvg_8.5_tip_1_112
AAGTACGGTAACTTAGTGTGATTTGTGGTTAAAGATGATCGCTCATCAAACAGTAAACCACTATCTCCATAAGTTATATCATCCGCACTTATGCTCTTATACTTTGCAAACA
>Glycine_max_GSM621344_2223_length_112_cvg_16.1_tip_1_112
CCATGTTCAAGATAGCCCAACAATTGCATTCAACTGTGCGCTTAAAGAATTTGAATTCAGTGGCAAGCTTATAAAAGTGTCTGCAACGCCTCCAGGAAGGGAGTGTGAATTC
>Glycine_max_GSM621344_2227_length_113_cvg_20.1_tip_1_113
TCACCGTAAAACGTTTAGTGACTTCAGGCAGTTTATAGCAATACTGCCAACTCAGATCCCGCTCAAAGGTGGGAAACCGCTAAGCACGAGCAATACATTCGGCGATTAAATCG
>Glycine_max_GSM621344_225_length_58_cvg_27.2_tip_1_58
GCTCTTCTTTGGATCCTTACCTGCATCCATGTCTCCTTCCTTTTCCTTGCCTGATTGT
>Glycine_max_GSM621344_231_length_82_cvg_8.6_tip_1_82
CAGACACGTTCCCCCATCACTAGAGTTGCTGAAAGGGCTACTGCTATGCTAGAGTATGCCGCTTATGAGAAACAATTACATG
>Glycine_max_GSM621344_2399_length_149_cvg_19.7_tip_1_149
GACCAACATAGTCTTTAATCGAGGGGAACCAAATACAATGTCGAATGAGTTCGGGTGGACACATCCCAGGCACACCGATGATCTTATACGTCATAATACCGGCATTAATGACACAACGTTCGATGCCGTAGGTCATTCCTTTATAAGAA
>Glycine_max_GSM621344_2403_length_150_cvg_11.7_tip_1_150
AGAAAAGATTTTATATTCTCCCAATCATGAACATAAGACATGGTAGACTCGTTGATAAAATCGAAAGCTACCATAGTCTTAAACTTACGAACATGAGAGAATACGGTGTTAAGCTTACCAGACACCGGTGTGACGTCTTCAGTTTCGGAT
>Glycine_max_GSM621344_2413_length_156_cvg_14.6_tip_1_156
TGTAATTGATTTTGGGCTTAAAGTGGTGGCTACTCTTGACACAGATAACCGGTGTGTGCGCTACAACAAACAGTCAGTTTCCTATGGAGAGCGAATTCAAAGACTTGGCAGAGTTGGTCGTTGTAAACCTGGATTTGCACTTAGGATTGGACACAC
>Glycine_max_GSM621344_2475_length_191_cvg_20.3_tip_1_191
AAATTTGTTTTCGATACGTATTTTACCGTTGATCCCATGGTGAATATTCATTTCTCCACGGGTCGGTGGATGCGTCCTGTACCCGAGGGAATTACCTATTCTGTTGGTTATAACGAACGCGGTTTGGGTCCGAAGTCTGATGGAGAGCTTTACATTGTCAATAGCGAGTGCGTGATTTGTAACAGTGAATC
>Glycine_max_GSM621344_2489_length_211_cvg_12.2_tip_1_211
CCGCTGCGGATTGCAAAGTACAAGCCCACTTTGCTATATCCATTCATGGAGGTTATGATATGGGCTTCAGAGGATTATGTGAAGCAATGAACGCTCATGGAACCACTTTTTTGAAGGGAACGATGATGTTCGATGGTGCGATGATGTTTGACGACCAAGGCGTAATACCTGAACTTAATTGCCAGTGGAGGAAGATTAGGAGTGCTTTCTC
>Glycine_max_GSM621344_2503_length_426_cvg_23.2_tip_1_426
GAAACAAATTTCAAATTACCTTCGAGAGAATTTCTCTTGTCATCACCACCCGCCATATTCCAGATACGTTTCAAATTAGACACCGTAGTGTCATGTAATTGTTTCTCATAAGCGGCATACTCTAGCATAGCAGTAGCCCTTTCAGCAACTCTAGTGATGGGGGAACGTGTCTGAGCTGATAAGGAGTCAAGTTCCGAAATCTCTTGCTCCTCTCCACAAACATCAGCAGTATCATCAGGCGTTGTAGATGACGCCTCAGAGCTGTCTGATACCTCACTCACGGGTTGTGCAAGCTTCTCAGCGAGCTTCTCGGCTTTCTGCGCAGCCAAAATCTTCCCATCAGTAACAGCCTGCGTAGCAACGAATGCAGCGGATGATATCACGTCCCATTCCTCTCCA…
>Glycine_max_GSM621344_2505_length_560_cvg_12.8_tip_1_560
TTTTTTTTATTCATCTTCTAATCTTTTCTCTGTAATTCCTATGGCGACGTCCTCGTTCAACATCAATGAACTGGTAGCCTCCCACGGCGATAAAGGACTACTCGCGACCGCCCTCGTTGATAAGACAGCTCATGAGCAGCTCGAGGAGCAATTACAGCATCAACGTAGAGGCCGTAAGGTCTACATTCGGAATGTTCTGAGTGTAAAGGATTCCGAGATCATTCGGAATCGGTATGGAGGAAAGTACGACCTCCATCTTACCCAGCAGGAGTTTGCTCCCCACGGCCTAGCTGGTGCCCTCCGCTTGTGTGAAACTCTCGATTGTCTGGACTCTTTCCCTTCTTCAGGTCTGCGGCAGGACCTCGTCTTAGACTTCGGAGGAAGTTGGGTCACACATTA…
>Glycine_max_GSM621344_2509_length_676_cvg_20.2_tip_1_676
GTTGTGGGAAAACCACAGCAATTAAATCCATTTTTGAACCGTCCACTGACATGATTGTTACCGCGAACAAGAAATCCGCCCAAGATGTACGTATGGCACTTTTCAAATCGTCAGATTCCAAAGAAGCCTGCACTTTCGTTCGAACAGCTGATTCCGTCCTACTTAATGAATGTCCGACTGTTAGTAGGGTTTTGGTTGATGAGGTTGTATTGCTGCACTTTGGTCAATTATGTGCCGTCATGTCTAAGCTGAAGGCTGTGCGAGCTATATGTTTTGGGGATTCGGAGCAAATTGCTTTTTCTTCTCGAGATGCCTCGTTTGACATGCGTTTCTCTAAGATCATTCCTGATGAGACTAGTGATGCGGACACTACATTCCGTAGCCCACAAGACGTTGTGC…
>Glycine_max_GSM621344_301_length_63_cvg_11.6_tip_1_63
CACACCTTTGGGGAGGCCTACACCAAGAAAGGAAAGCAGAAAGGCAGCACTCGTACAAAAGGG
>Glycine_max_GSM621344_337_length_63_cvg_20.2_tip_1_63
ATGTCTTGTTGCTTTGACTAGACACAAGGTCACCTTCCGCTACGAGTATTGTGGTATATTGAA
>Glycine_max_GSM621344_583_length_75_cvg_3.0_tip_1_75
ACAGCAAGGAGGGACAAGGCACTCCTACATAGTCACAAGAGAAGAGAAGATGAAGAGGCTGTGATTCATTTGTAT
>Glycine_max_GSM621344_63_length_69_cvg_3.0_tip_1_69
CATTTGTGATAATGAAGGAACCATAGCCAACCCCAAACATTGTTTCTTTATGCCCATCTGATGAATTTG
>Glycine_max_GSM621344_663_length_66_cvg_5.5_tip_1_66
GAAACTTCTGAGAGATTCATGAGCATTCTAGAGGACTGTCCTCAAGCGCCACAGTCATACAAGACG
>Glycine_max_GSM621344_667_length_66_cvg_9.8_tip_1_66
ATCAAAGCTTGTGTCGGATCTTTTTGGCAACACAGTGACAGTTCAAGGGAGAAAGGAAAGATGGGT
>Glycine_max_GSM621344_737_length_66_cvg_8.1_tip_1_66
GTCAGTAAGCAGTTGAGCTTTGAACCTTTCTATCACAATGTAACACTGAGGATGAGAGGATTGAGC
>Glycine_max_GSM621344_761_length_80_cvg_4.4_tip_1_80
GGCATAGCTGATGGATTCAGGAAGAGGTACTTGAGGGATTACACACAGCACAATATAGCCATTCTACAACAGGCTAAAGC
>Glycine_max_GSM621344_833_length_67_cvg_9.6_tip_1_67
GCCACTATAATCTCTAAGTCCCTTGTAGACAGACTTGCTTTCCATCTCAACTCTTTCTTTGGCACGT
>Glycine_max_GSM621344_995_length_95_cvg_6.6_tip_1_95
AAGTTGTATGAGATGTTGTGGGACACAGTTTGTAAATACAAGAATGATGCTGGATTTGGCTCAATCAAGAGTGTGAATGCAACGAAGATTAGTTA
>Glycine_max_GSM621344_NODE_105_length_185_cov_15.994595_201
TGGCAATGACTACCATCAAGGTGTTATCCACAACTGTAGATGGTTGCCCACTGTTGTTTCCTCTGAACTTCTTAAAAATTGTGCCATCAGGTGCTAAAATTGGTGTGTAGACTATCTCAGCATAGAGGTTTTCTAGCATTTCTCTTCCAACCCACCAGTCTTCCATGAAAAAGCTCCTGACATCAAGAACTGCATTCAGTA
>Glycine_max_GSM621344_NODE_1305_length_34_cov_7.264706_50
AACACTCCCTTCCTGGAGGCGTTGCAGACACTTTTATAAGCTTGCCACTg
>Glycine_max_GSM621344_NODE_13_length_52_cov_14.019231_70
TAACTGAAGAGATTGCCATGAGATGTTACAATGATAAGAAGGCGTGGATGGAACAATTTAAGGTTATCtt
>Glycine_max_GSM621344_NODE_1428_length_51_cov_13.137255_65
AAGAGATTTCGGAACTTGACTCCTTATCAGCTCAGACACGTTCCCCCATCACTAGAGTTGCTGAA
>Glycine_max_GSM621344_NODE_143_length_341_cov_21.463343_355
TTCTCTAAGATCATTCCTGATGAGACTAGTGATGCGGACACTACATTCCGTAGCCCACAAGACGTTGTGCCGCTTGTGCGTTTAATGGCTACGAAGGCCCTTCCGAAAGGAACCCATTCAAAATACATGAAATGGGTTTCTCAATCTAAAGTGAAGAGATCTGTTACATCTCGTGCTATCGCTAGTGTAACATTGGTCGATTTGGATCCGACTAGGTTTTACATTACGATGACCCAAGCTGATAAGGCTTCACTGATTTCAAGGGCGAAAGAGATGAATCTACCAAAGACTTTCTGGAACGAAAGGATCAAAACTGTGCATGAGTCTCAAGGCATTTCTTATGACCATGTTGTCG
>Glycine_max_GSM621344_NODE_1544_length_40_cov_5.575000_56
CATTTCATGTATTTTGAATGGGTTCCTTTCGGAAGGGCCTTCGTAGCCATTAAACg
>Glycine_max_GSM621344_NODE_1577_length_51_cov_14.509804_65
GCATCTGGAGATGTGCCATTGTCGATGCACCATACCATGAAACCATTCATAACCACACCCATCTG
>Glycine_max_GSM621344_NODE_160_length_64_cov_7.156250_82
CAACACTCGAGCAACAAGGACACAGTTTGAGGCGTGGTACAATGCAGTTAAAGATGAATATGAGCTTGATGATGAGCAGATg
>Glycine_max_GSM621344_NODE_1694_length_82_cov_16.146341_96
TGCAGTACACTAGTCATTTGGACAAGCAATGAAAAGATTATGCAGATGTTCACCAGATAAACTATATCACTGTAACACCTGTGGAGTGTTGAAATt
>Glycine_max_GSM621344_NODE_1846_length_95_cov_5.694737_111
AAGCCGACAGTGCATTGGTAACAAAGCATGTTGTTAAAGGAAAGTGCCCCTATTTCGCACAATATCTTTCAGTGAATCAGGAGGCAAAATCTTTCTTTGAGCCACTCatgg
>Glycine_max_GSM621344_NODE_187_length_56_cov_15.642858_72
AAGTATAAGATCATCGGTGTGCCTGGGATGTGTCCACCCGAACTCATTCGACATTGTATTTGGTTCCCCTCg
>Glycine_max_GSM621344_NODE_1956_length_42_cov_48.428570_56
CAGACAGGATTGCCACAAGTAGTTTCCAAGTCAGATGTCCCACGTGCCAAGGAAAG
>Glycine_max_GSM621344_NODE_2097_length_37_cov_5.459459_53
TTTCACAAATGAACAATGTGGTGAATTGGCAGCAGCAATTAATCAATCAATCt
>Glycine_max_GSM621344_NODE_223_length_282_cov_11.492908_298
AATCCGCAGCGGATTGAGTGCAGAAATCCGGCTGCCGACCATCGAACTGTTGTGGATCGTTCAAGATGATCTTGCGCATGTTCATTAAACGTTCCGCGTGGCGCATTTTATCACGGATACCCAAACAAGGGGAACAACAGTGTACGTTATGTCCGCGGAGGTAATGTGTGACCCAACTTCCTCCGAAGTCTAAGACGAGGTCCTGCCGCAGACCTGAAGAAGGGAAAGAGTCCAGACAATCGAGAGTTTCACACAAGCGGAGGGCACCAGCTAGGCCGTGGGGAGCAAACTCCtgctg
>Glycine_max_GSM621344_NODE_276_length_53_cov_14.226415_69
TCACACAAAAATGAAGTACGAACACCTAGGGAAAATGTATGATATGTGGAACGCTTCGAGCATCTCGAa
>Glycine_max_GSM621344_NODE_3050_length_145_cov_16.855173_159
CGCTGTGCGGGCTTGAGCGCGTACACAAAGTCGTCCCTTAGGAAAGCAATGAAGGAAGGAGACCTGAGTGCGTCCGGGGGATGCCATTATTGCGGTCTCCGGGCATTGATTGGCGAAGGTCGTAAGAGGGTGATTTCTGTACCCAGGCTCGTGGCGCAA
>Glycine_max_GSM621344_NODE_316_length_212_cov_26.014151_226
ATGTGACTGATCCTGATGAAATATACGACTCCTTGAACATGAAAGCTGCAGTTGGTGCACAATACAAAGGGAAGAAGCAAGACTATTTCTCTGGAATGGACAGTTTCGACAAGGAACGCTTGCTCTATCTCAGCTGCGAAAGGCTATTTTATGGGGAAAAAGGAGTGTGGAATGGATCCCTGAAAGCAGAGTTGAGGCCAATTGAAAAAGTGCAAGCAAACAAAAC
>Glycine_max_GSM621344_NODE_319_length_120_cov_11.275000_136
GAGAAAGCACTCCTAATCTTCCTCCACTGGCAATTAAGTTCAGGTATTACGCCTTGGTCGTCAAACATCATCGCACCATCGAACATCATCGTTCCCTTCAAAAAAGTGGTTCCATGAGCGTTCATTGCTTCacata
>Glycine_max_GSM621344_NODE_37_length_128_cov_2.046875_166
TTCATGGTATGGTGCATTGATAATGGCACGTCTCCAGATGCCAATGGTGTGTGGGTAATGATGGATGGAGAGGAGCAGATTGAATACCCACTGAAGCCCATCGTTGAAAATGCAAAACCAACTCTGAGACAAATTATGCACCACTTCTCAGATGCAGCAGAAGCtt
>Glycine_max_GSM621344_NODE_40_length_73_cov_12.739726_91
TCATTTTTGTGTGAAGAAGAATGGCGAAACCAATGTAATGATAGTCGTTGATATCTATCCGTTCACCAGATTGCATGGACATACCATTGAt
>Glycine_max_GSM621344_NODE_512_length_105_cov_35.542858_119
CAAATCCATTTTTGAACCGTCCACTGACATGATTGTTACCGCGAACAAGAAATCCGCCCAAGATGTACGTATGGCACTTTTCAAATCGTCAGATTCCAAAGAAGCCTGCACTTTCGTTC
>Glycine_max_GSM621344_NODE_5257_length_36_cov_8.138889_50
TGCTACAGAAAGCAGATCGGGTCTTACTCCTCTGACATGGTTCAAAAATc
>Glycine_max_GSM621344_NODE_5439_length_39_cov_7.205128_53
AGAAATTTTTGGACCATGTCAAGGGAGTTAGACCTGATCTACTCCCTGTGGCa
>Glycine_max_GSM621344_NODE_575_length_118_cov_13.516949_134
TTTAAATTTAGTTGAGGAACAGCCAAAAGAGGAGTTCAAAATATCAAAGCTTGTGTCAGATCTCTTTGGAAATACAGTGACAGTACAAGGGAGAAAAGAGAGATGGGTCTTAGATGCAATGGAGGGTAACCTAG
>Glycine_max_GSM621344_NODE_65_length_205_cov_18.048780_221
AGAATTTTTGATTAAACTCTCCACCTTTGTGACTTTCAATGAAGAGTGCTCATTTGACGGTGGAGAGGAATGGGACGTGATATCATCCGCTGCATTCGTTGCTACGCAGGCTGTTACTGATGGGAAGATTTTGGCTGCGCAGAAAGCCGAGAAGCTCGCTGAGAAGCTTGCACAACCCGTGAGTGAGGTATCAGACAGCTCTGAGGCGTCATCTACAACGc
>Glycine_max_GSM621344_NODE_676_length_46_cov_11.782609_62
TTCATTGCTTCACATAATCCTCTGAAGCCCATATCATAACCTCCATGAATGGATATAGCAAA
>Glycine_max_GSM621344_NODE_7518_length_37_cov_5.567567_51
CAAATTCCAAGAAGCGTTCGACCAAGATGCTGGCATCCAGCGAAGGCTTCT
>Glycine_max_GSM621344_NODE_851_length_48_cov_18.979166_62
CCTATTTTCACTTTCTCTGGACAATTGAGGTGAACGCCCTGACGTTCATACTCCTTGACTGT
>Glycine_max_GSM621344_NODE_860_length_39_cov_12.615385_53
CGACATTGCTTACATGATAGCTTCTTAACTGGAAAAACTGATTGGCTAATTGc
>Glycine_max_GSM621344_NODE_942_length_35_cov_12.600000_51
TCTTGTGCGCATCGAATTCTGTGATGCCGGTTCAAGCAGTTCAGATGGCaa
>Glycine_max_GSM621344_NODE_995_length_38_cov_6.526316_54
AATAGGGGCACCTTCCTTTCACAACGTGCTTTGTCACTAATGCACTGTCGGCTT
>Arabidopsis_thaliana_GSM632207_3456_length_80_cvg_19.0_tip_1_80
CCGCATTGGGTGAGAAAACAAGCGGCTTCGGCTGGCCCAAGTTCGGCCCCGAAGCAGAACTAAAGAGCCTGCGACTGCAG
>Arabidopsis_thaliana_GSM632207_3530_length_316_cvg_23.6_tip_1_316
TCCTCTGGTAGGAACAGTTCTTCCTGTCCGGTTGTTACCTCTTCGTCGTCGTCTAGATCGGCGTTGTGTTGTCCGAGAGGCTTGGACCACAACCACTGGCTGATTTCGCTGAATGCGCCTTGTTTGCCTGCGTGGTCGTCTTCTTCCATTGATTGTTCTTCTACCCACGACCGTATTCATTAACGATTTCGCGTACGTGTTTAGAGATTCTTAGGTAGATGAAATAGATACTGATCACGGATATTGGTATCGATGAAACGAAGCCTGCGGTGAAACCTGCTAGGAATTTGTAATCCGTTGTATCTTTGAGTGGTTT
>Arabidopsis_thaliana_GSM632207_4404_length_92_cvg_17.0_tip_1_92
TCATTTCTTTTTGGAGGATTGCCAATCTGGATTATCTCGATTGTTTTCTCACTCCTGAAGAAATCCTTTTCAGCTCTTCGGTCTACACCGAA
>Arabidopsis_thaliana_GSM632207_5108_length_111_cvg_24.7_tip_1_111
TTTTCATTCACAGGGAGGGCGAGGTCCGGCGCTCTAAAGATGTGAGAGCAAAATTCCAGTTGTCCGGAAACCTCTACCTTGAATCCTAGTCTTTTATACGCTGCTAGGTCA
>Arabidopsis_thaliana_GSM632207_5430_length_128_cvg_18.0_tip_1_128
GGTCTACACCGAAATGTTTGTATGAAAAGGCTATAGACGGGTTTCAGAGCTTTACTATCCCGCAGAGCCCCCCCAAATCTTGCGTGATTCCTATCACCCACGCAAGCGGAAACCACGCTGGTTACGCC
>Arabidopsis_thaliana_GSM632207_5602_length_148_cvg_27.6_tip_1_148
CCTCGAAGTCTTCAGAAAGAAACATTCGAGTCCCGGGTGTGAAATCCCATTCCTTGTTGTCCTCAGAACCAGCATCTGAGAAACCTTGTTTAGGTTGAGTTTTAGAGTCTTGTCTTTGACTGGTTATGGATTTCTCGGAGTTTTCCTT
>Arabidopsis_thaliana_GSM632207_NODE_2354_length_77_cov_21.142857_91
CATCTTTGGGACCACTGTCGGCAGAGGCATCTTGAACGATAGCCTTTCCTTTATCGCAATGATGGCATTTGTAGGAGCCACCTTCCTTTTc
>Oryza_sativa_GSM647192_NODE_10495_length_35_cov_3.057143_51
AACCCACATACAAGGAATGCTTAACAAAAGGAGTGGATCCATTAGATGGGG
>Oryza_sativa_GSM647192_NODE_29385_length_54_cov_6.537037_68
AGTTGCTTCTAAAAAGACAGATAGGTGAGGCATATGGTGAGTACCGAGTAGGACTTTACATCATCTGA
>Oryza_sativa_GSM647193_545_length_63_cvg_3.0_tip_1_63
GGGAGCTGGCTAAAGTCGAGGCCTTTCCACCGAAAGTTTTACTCTTCACAGTGATATGTCATT
>Oryza_sativa_GSM647193_NODE_17114_length_34_cov_6.000000_50
GCATACGGTGAGTACCGAGTAGGACTTTACATCATCTGAAACAAGCttct
>Oryza_sativa_GSM647194_NODE_106292_length_38_cov_2.131579_52
CAGCGTTCATAGTAAGAAATCATGCGGAAGAAGTTAGAGGTAAATCTAGGAt
>Oryza_sativa_GSM686039_1034_length_65_cvg_7.3_tip_1_65
CACTTATAGTACTTACCGTCCACAGTGATAACCGCACGCTCAGCCAATGCCTTCTTCCTTCCATC
>Oryza_sativa_GSM686039_1092_length_65_cvg_3.0_tip_1_65
TTGGTTACGGATTTGGGTTGTCGCTCTAGAGATCCGCAGCGATTGGTTCGATTGATGTATGCTAT
>Oryza_sativa_GSM686039_1168_length_65_cvg_4.0_tip_1_65
ATCCAACCTCCTTTCCCGCATTTCCTTTCGCCCCAATCGACATCTGGGATGCTCGTTCAGCTCTA
>Oryza_sativa_GSM686039_1846_length_69_cvg_5.0_tip_1_69
AATTCAAATGTAGTGAGTCCGACGGTACCAGCGCAACCATCTCAGACGCCTGTCAATCCCAACCAATCA
>Oryza_sativa_GSM686039_2442_length_73_cvg_4.1_tip_1_73
TTCCATCAACCTTCGATCTAAGCAATAGACCGGCTTGCAACTTGATCCTTAAGCGAACGTGTAAGTGGTATCA
>Oryza_sativa_GSM686039_2764_length_77_cvg_4.0_tip_1_77
AGTAACTCGCATGCTAGGACCGATCTGTAAGTGCCTATTCTTAGACCGTTATAGTACTCCTCCATCTGCATCTCAGC
>Oryza_sativa_GSM686039_2822_length_77_cvg_3.0_tip_1_77
GACACCGAGCTGTTCGCTAATCCTGGAAGTATCGTTGCCTTGACTGTCGAGTATGCATCCGCACGAGAGGTAGTTTC
>Oryza_sativa_GSM686039_2850_length_78_cvg_4.7_tip_1_78
TCGACAGCGCTACTTGATGTTGGACGACTGATTTCCGTGACATCGTCTCCGCTGACCAACTTCTTCTCCGTTTTACAA
>Oryza_sativa_GSM686039_3676_length_95_cvg_5.7_tip_1_95
ACATACTATCCGACTAAGAAAGTACATCTTGGGCAGTTTGATTACAATGCGCCGCTCTTCCAGACACTGCATAAAGAATTCCTGATATGATGGTT
>Oryza_sativa_GSM686039_599_length_63_cvg_4.0_tip_1_63
TGGCTAAACCAAGTCGATGGATGATAATGTCGGTGTTATTCTGCCTTGTTCTTTCAACAACAT
>Oryza_sativa_GSM686039_687_length_63_cvg_2.1_tip_1_63
GGCGTTTCGTCTGCCAGAGTTATCGTTCCGGGCTCATCTGTGAAGAGCGAGTAGGTGTAACGC
>Oryza_sativa_GSM686039_737_length_64_cvg_3.6_tip_1_64
TTTTTAAATTGATCTGCAGCTCTTCAGACAGTACAGCATGTTTAACAAGTAACGCGATCGCCTT
>Oryza_sativa_GSM686039_NODE_138551_length_47_cov_5.808511_61
TTCTGCTGTCTAATGTAATCCCTAATCTCGGTCGATAACGCAGCCCCAGGTATCTCAGACt
>Oryza_sativa_GSM686039_NODE_23293_length_42_cov_3.857143_56
ATCAAAACCATCAATCATGCCTTTCGTGCAATTCCCGAACTTGTTTGAAATCAGta
>Oryza_sativa_GSM686039_NODE_28642_length_35_cov_7.828571_51
TATCAGGAATTCTTTATGCAGTGTCTGGAAGAGCGGCGCATTGTAATCAAa
>Oryza_sativa_GSM686039_NODE_28777_length_38_cov_14.657895_54
CTCGACTTTAGCCAGCTCCCGTGAAGATACAGTAGCGAAGAGATAAGCAGGAGT
>Oryza_sativa_GSM686039_NODE_36_length_82_cov_2.682927_122
AAAAACAAACATGTGGTTGGACAGGAAGGACGATCTTCTTACCTTGCACAAACGACATTGGGCGGCTATAACTAAGTTCAGACGCAAATCGAGCCGAGTTATCTTTCGTGACTACCAGGTTa
>Oryza_sativa_GSM686039_NODE_65995_length_36_cov_3.611111_50
CTGCTCCTCTAGCTAATTCCAACTCCGCAAAAGCCATTTGTTGTAGGGCc
>Oryza_sativa_GSM686040_3410_length_71_cvg_3.0_tip_1_71
GACACCGAGCTGTTCGCTAATCCTGGAAGTATCGTTGCCTTGACTGTCGAGTATGCATCCGCACGAGAGGT
>Oryza_sativa_GSM686040_6118_length_95_cvg_6.8_tip_1_95
ACATACTATCCGACTAAGAAAGTACATCTTGGGCAGTTTGATTACAATGCGCCGCTCTTCCAGACACTGCATAAAGAATTCCTGATATGATGGTT
>Oryza_sativa_GSM686040_NODE_12878_length_35_cov_6.942857_51
TTCGAAAAGGGTAATTCGTGCGTTCGGCTGTTCAACTGACTACTGCTTAGa
>Oryza_sativa_GSM686040_NODE_13312_length_35_cov_5.085714_51
TTCCAACGCCCTCAACTAATCGTAATCTGTGTCTGATCGTATCGTTTAAta
>Oryza_sativa_GSM686040_NODE_150592_length_36_cov_3.611111_50
CTGCTCCTCTAGCTAATTCCAACTCCGCAAAAGCCATTTGTTGTAGGGCc
>Oryza_sativa_GSM686040_NODE_18665_length_55_cov_7.963636_71
TCATACCACAATCATAGATCGCCGCCGACGGAATGACCAAAGAAGGATCAACGGCTTCAGGCACAAGGAAa
>Oryza_sativa_GSM686040_NODE_23002_length_39_cov_4.846154_55
ATCAAATTCCGGAACTCTGTTGAAGATAGTGATCCCGACAGCAACTCCTTAATTt
>Oryza_sativa_GSM686040_NODE_23640_length_47_cov_8.957447_63
AATTCATAGCGTTCCTGACATCATCGAGCTCAGGCAAAGACTTCGAAGACGCAGCCATCGCAa
>Oryza_sativa_GSM686040_NODE_27776_length_39_cov_7.794872_55
CATGTTTTACACAAATGTCGTTGAACCTAATGTCGACGTAGGAGGCTATTTCCTt
>Oryza_sativa_GSM686040_NODE_31531_length_43_cov_6.116279_59
TACCGAATCTCTTAAATTGCCGATGTTCTGGTTGTTCGTCCTTCTGTACCATATATCGa
>Oryza_sativa_GSM686040_NODE_341241_length_47_cov_5.808511_61
TTCTGCTGTCTAATGTAATCCCTAATCTCGGTCGATAACGCAGCCCCAGGTATCTCAGACt
>Oryza_sativa_GSM686040_NODE_37082_length_60_cov_6.916667_76
CAGGCCAACTATCAGCTGAGGATGCAACCTATGAGCCGAAGATGAGTGGAGCCGAAGATGTCGTGATACCGCATGt
>Oryza_sativa_GSM686040_NODE_43671_length_35_cov_7.828571_51
TATCAGGAATTCTTTATGCAGTGTCTGGAAGAGCGGCGCATTGTAATCAAa
>Oryza_sativa_GSM686040_NODE_43899_length_40_cov_16.799999_56
GCCTCGACTTTAGCCAGCTCCCGTGAAGATACAGTAGCGAAGAGATAAGCAGGAGT
>Oryza_sativa_GSM686040_NODE_4902_length_37_cov_8.513514_53
TCAACTAAACTAAACATGCGGAGTAGGAACGGAGCTAGACGTTGACACGAAGa
>Mus_musculus_GSM689055_NODE_286_length_35_cov_46.114285_51
CAGTCGGTAGAGCATGGGACTCTTAATCCCAGGGTCGTGGGTTCGTACCCC
>Oryza_sativa_GSM693279_1453_length_65_cvg_4.2_tip_1_65
GGTATACTTAATGTATCATCTGATATGCAAATGACATCGTTACCGTCATTTAGTTTGCAATTTGT
>Oryza_sativa_GSM693279_4083_length_73_cvg_4.5_tip_1_73
ATATCTTTCGAGCTGCTTATCTACTTGTGCAACATCTTTCAGCTCATCTATGTCATCATATTTGCCTTTTTGT
>Oryza_sativa_GSM693279_NODE_44702_length_41_cov_4.926829_55
GTTTTAGGGTTCAAAGAATTTACGGTTAGAACAGATTGCGAAGCTATATGTAGAT
>Oryza_sativa_GSM693280_893_length_63_cvg_4.0_tip_1_63
CCTTTGTCTTCTCTTCTATGCTCATTACAGAGGATCTCGTCATCGCAACACATAAATCACCGT
>Drosophila_melanogaster_GSM717492_173_length_185_cvg_25.9_tip_1_185
GCCGTCTGTTGTATCAATTATAGTGGCTTGAATATTTGTTTGTAACCCGGGAAGAGTGTTCTCTAGGAAATCACAAATACGATTCAAATTTCCATTCATCTGTTCAGAGCCAACACCATCTTTTATCCCATCAGAAATTTGTTTAGTTAATTTATCAAACATTCCTTGGGAATAAATTTTCCTAT
>Drosophila_melanogaster_GSM717492_NODE_131_length_794_cov_28.210327_810
TGGGGATAACCCCATATAAGGTGATGGAGTGGTTGGATGAGTACCTACCACTCAGTGACCAGGACCCCGACATAACCTTATCAAACACTTTGGATTGGTTAATATATACCCAAGAAGAAGCTGAATTGATGGGAGTGTCGGACTCCTTGCCAACCATCACCCAATCATCAGCCGCAGGACTCCCCTGGCTGGGTAAGAAGAAGGGAGAAGTTGCCGTTTCGGCTCTAATAACGGCAAACATGTTGATCAGAGATGTCTCCTCACTACTCAAAGAAAACCTCTTTACAGGGACCAACAACCCCCTGGACACCAAGAAGGAAGGAGTAGCCGAGACAACCAACAAAAACCCTAAGAGGGCTGCAGATCAATTCTCCCGATTACTCCTTGACAGGATAGTCA…
>Drosophila_melanogaster_GSM717492_NODE_33_length_601_cov_102.372711_617
TTCTGGATCACCCTTGGGCTATGAAGATTTTGCTAAATTAGTGTGTTCAAAATGGAAAGAAGCGAAACAATCTTCAATGAATAAATTGAAATTTTTGGAAGAATATGCTATTCGTGCTCAGGTTGGATCAGAAGAAAAATCTGAATATGGTGATTGTATAGATTTTGTCGATGATATTGCCAAACGCTTACAAAAAGGTGAAACTCTTGAAGAGATAGAGTTTGATTATGCCTCAGATCCAGAGATGTTTACTCAATACTATCATTTTAAATCTACAATTAAACCGGCATCGCGTTGGCAGAAGTATAAGGATCGGATGGACATTTGTTTGAGCGACTGTAAGACTTATTTAGCAAAGAAATATGAAGAAATTAAGAAAGTTCTTGCTGAACATCCTAT…
>Drosophila_melanogaster_GSM717492_NODE_701_length_53_cov_9.849056_69
TACAACTGATACAATACATGAATGACAATGAATACATCAAACGAATACTTAAAAACACTGTTAAATCca
>Drosophila_melanogaster_GSM717493_1092_length_1331_cvg_14.0_tip_1_1331
AACCGTATGAAAATGTACATGCATGTACTGACCAACTACAACGTGGATGAGAAAGAGGCGGCAAGCTTCGACTTCTGGCACCTTCTAAAGCAGATAAAAAAGGTTGCTGTGCCCTTGGCAGCTACACTTGCCCCCCAATATGCTCCAATAATCGGAGCCGCAAGCGGCTTGGCAGATGCTGTATTGGGTGATAGTGCCAGTGGACGGCCAGTAGGCAATTCAGCCAGTGGTATGCCAATATCACTGAGTAGGAGATTGAGAAATGCCTACTCAGCTGACTCCCCACTCGGGGAAGAGCATTGGAAGCCGAACGAAAGCGAAGAGTTCAACAGATTTGACATCATCTACGACGTATCCTACTCATCCATGGCTTTATTTCCAGTCATAATGATGGAACAT…
>Drosophila_melanogaster_GSM717493_370_length_83_cvg_15.5_tip_1_83
CATAATATCTTCTTTTAGAGAAACATATTTGTCCGTTGTATCAATCACAGTGGCTTGAATATTTGCTTGTAACCCGGGAAGAG
>Drosophila_melanogaster_GSM717493_504_length_100_cvg_5.0_tip_1_100
TTTGTGATTTCCTAGAGAATACTCTTCCCGGGTTACAAGCAAATATTCAAGCCACTGTGATTGATACAACGGACAAATATGTTTCTCTAAAAGAAGATAT
>Drosophila_melanogaster_GSM717493_790_length_252_cvg_10.3_tip_1_252
CCCCCCCCCGATAAGGTGTGTGACATAGCTGGCACTCCAAATGTTCCTAGTCTTGGTTAAATGGTCAGCTATGGCATACCGCTCTCCTTTCGGGAATAGTAGACCCATCATAGTGTAAGCGTACTCCTTGACTATCCTGTCAAGGAGTAATCGGGAGAATTGATCTGCAGCCCTCTTAGGGTTTTTGTTGGTTGTCTCGGCTACTCCTTCCTTCTTGGTGTCCAGGGGGTTGTTGGTCCCTGTAAAGAGGTT
>Drosophila_melanogaster_GSM717493_NODE_9_length_66_cov_10.742424_88
CACATTGCTGGAAATGATGCAGAAGAGCATGGTTACGCGTGCCCTTTGACACAAGAGTGTCTCGAGACTGCTTTTTCTGCTTTAATAt
>Drosophila_melanogaster_GSM717494_549_length_210_cvg_9.2_tip_1_210
CTGGCTGAATTGCCTACTGGCCGTCCACTGGCACTATCACCCAATACAGCATCTGCCAAGCCGCTTGCGGCTCCGATTATTGGAGCATATTGGGGGGCAAGTGTAGCTGCCAAGGGCACAGCAACCTTTTTTATCTGCTTTAGAAGGTGCCAGAAGTCGAAGCTTGCCGCCTCTTTCTCATCCACGTTGTAGTTGGTCAGTACATGCATG
>Drosophila_melanogaster_GSM717494_87_length_72_cvg_32.3_tip_1_72
ATCAACATTGAAAACAATATTCTACCTAAAAGCCGTGTGTACATATTTATATGTACACACGATATTAAAAAA
>Drosophila_melanogaster_GSM717494_NODE_251_length_56_cov_12.089286_74
CTAGTCTTGGTTAAATGGTCAGCTATGGCATACCGCTCTCCTTTCGGGAATAGTAGACCCATCATAGTGTAAGC
>Drosophila_melanogaster_GSM717495_455_length_83_cvg_7.5_tip_1_83
CATAATATCTTCTTTTAGAGAAACATATTTGTCCGTTGTATCAATCACAGTGGCTTGAATATTTGCTTGTAACCCGGGAAGAG
>Drosophila_melanogaster_GSM717495_NODE_1_length_4782_cov_6.306357_4822
TTTTCATTGTTGATGGTAAGGGTTCTTATTTTTGAGTGGTTTTTCAGAAGATAGCTCTAAATATGAATTATGCCTTATTGTTTTCAATGTTGATGGCCTTCGTTTAAATATTCTTTGTTAATGACGGTAATCAAAGATTACATCTCAAACTTAGATTAATATTTTTAAGTAGGGTATACTGAGTTAGTCCTCTCTCTTTACTGATTTTGATATCTGGTAATTGACTTCGAAGAAAGATGCGTCTTTTGGATTTGTAATGGCTGGGCCTTAAGATCGTAGGTGTCATTACATGGAGGAACACATTACTTTGGTTGATGATGATGTTTTGATGATGACTTTCAATGTATGTGCTTATGTTAAGCCTGACATAAGAACTTACTAGTTTGCATAGTGCAAAGG…
>Drosophila_melanogaster_GSM717495_NODE_8_length_48_cov_21.916666_70
GAAGATGGTGTTGGCTCTGAACAGATGAATGGAAATTTGAATCGTATTTGTGATTTCCTAGAGAACACTc
>Drosophila_melanogaster_GSM717495_NODE_99_length_771_cov_20.316473_789
ATGAGTACCTACCACTCAGTGACCAGGACCCCGACATAACCTTATCAAACACTTTGGATTGGTTAATATATACCCAAGAAGAAGCTGAATTGATGGGAGTGTCGGACTCCTTGCCAACCATCACCCAATCATCAGCCGCAGGACTCCCCTGGCTGGGTAAGAAGAAGGGAGAAGTTGCCGTTTCGGCTCTAATAACGGCAAACATGTTGATCAGAGATGTCTCCTCACTACTCAAAGAAAACCTCTTTACAGGGACCAACAACCCCCTGGACACCAAGAAGGAAGGAGTAGCCGAGACAACCAACAAAAACCCTAAGAGGGCTGCAGATCAATTCTCCCGATTACTCCTTGACAGGATAGTCAAGGAGTACGCTTACACTATGATGGGTCTACTATTCC…
>Drosophila_melanogaster_GSM717496_3_length_71_cvg_23.5_tip_1_71
AAATACGATTCAAATTTCCATTCATCTGTTCAGAGCCAACACCATCTTTTATCCCATCAGAAATTTGTTTA
>Drosophila_melanogaster_GSM717496_67_length_63_cvg_48.9_tip_1_63
TGTTCAGAGCCAACCCCATCTTTTATCCCATCAGAAATTTGTTTAGTTAATTTATCAAACATT
>Drosophila_melanogaster_GSM717496_NODE_1056_length_497_cov_34.535210_511
GATAGTATATGTAGGCATTGTCTGCGTATACTAGTTCCACAGTTTCTGTTGCATTGAGGATTATATTAATAAGAGCGTCCATCCCTCCCTGTGTTGGAGAAAACTTTGATAGGGATGGGGTCCTGGTTTTGCAGTTCAGGACGTTCAGCATACGCTTCGCTGGCTGGTCCGATATTGTAGACCCGATAAGGTGTGTGACATAGCTGGCACTCCAAATGTTCCTAGTCTTGGTTAAATGGTCAGCTATGGCATACCGCTCTCCTTTCGGGAATAGTAGACCCATCATAGTGTAAGCGTACTCCTTGACTATCCTGTCAAGGAGTAATCGGGAGAATTGATCTGCAGCCCTCTTAGGGTTTTTGTTGGTTGTCTCGGCTACTCCTTCCTTCTTGGTGTCCA…
>Drosophila_melanogaster_GSM717496_NODE_33_length_661_cov_4.833585_709
GTTTTCATTGTTGATGGTATTCGCGGCCTGCGGTCCCTAATTGTTGAATTATTTATTCTGATACGTTGTTTTCATTGTTGATGGTAAGGGTTCTTATTTTTGAGTGGTTTTTCAGAAGATAGCTCTAAATATGAATTATGCCTTATTGTTTTCAATGTTGATGGCCTTCGTTTAAATATTCTTTGTTAATGACGGTAATCAAAGATTACATCTCAAACTTAGATTAATATTTTTAAGTAGGGTATACTGAGTTAGTCCTCTCTCTTTACTGATTTTGATATCTGGTAATTGACTTCGAAGAAAGATGCGTCTTTTGGATTTGTAATGGCTGGGCCTTAAGATCGTAGGTGTCATTACATGGAGGAACACATTACTTTGGTTGATGATGATGTTTTGATG…
>Drosophila_melanogaster_GSM717496_NODE_92_length_337_cov_3.697329_385
GCAGGGAGAGTGCTAGACTTTATACTTAGGGATCCCGAAATTAGGCGACCATAGTCGTATGAATCCTTCAGCTCCTGGGCTGTGTAGATATACTGGTCGAACACCCATGACGAGGAGTTGCTGTTCCATACGTAATGGAACCCGCTAATACTAGACGGGGTGTTCGGGTATATCACAATCAACCCAGAACCAGAAGGGCCTGATTTGAGGTTGTACGTGATGGTCTCGGCCCTGTTGACATGGCGAATCATTATGTCATCTGGGATGTCGGAGATGAACTGTGCTGGATTTAACAGTGTTTTTAAGTATTCGTTTGATGTATTCATTGTCATTCATGTATTGTATCAGTTGTAaaagttttggaggattaacatgtttctaaggt
>Drosophila_melanogaster_GSM717497_263_length_80_cvg_5.0_tip_1_80
TACTCTTCCCGGGTTACAAGCAAATATTCAAGCCACTGTGATTGATACAACGGACAAATATGTTTCTCTAAAAGAAGATA
>Drosophila_melanogaster_GSM717497_9_length_70_cvg_10.9_tip_1_70
GCAAAATCATTCACACATCCTAATCAAAGGCAGTGTCAAAATCCACATACTAAAAATCATATACTAACCC
>Drosophila_melanogaster_GSM717497_NODE_646_length_45_cov_163.000000_59
TTCAATCGCACCCCGTGTATTATCGCTACAACGACCCTAGATATACACGGTTGGAAAAG
>Drosophila_melanogaster_GSM717497_NODE_678_length_416_cov_43.151443_430
TATGCTATACCATATGTCTTCGTTCGGATAGTATATGTAGGCATTGTCTGCGTATACTAGTTCCACAGTTTCTGTTGCATTGAGGATTATATTAATAAGAGCGTCCATCCCTCCCTGTGTTGGAGAAAACTTTGATAGGGATGGGGTCCTGGTTTTGCAGTTCAGGACGTTCAGCATACGCTTCGCTGGCTGGTCCGATATTGTAGACCCGATAAGGTGTGTGACATAGCTGGCACTCCAAATGTTCCTAGTCTTGGTTAAATGGTCAGCTATGGCATACCGCTCTCCTTTCGGGAATAGTAGACCCATCATAGTGTAAGCGTACTCCTTGACTATCCTGTCAAGGAGTAATCGGGAGAATTGATCTGCAGCCCTCTTAGGGTTTTTGTTGGTTGTCTC…
>Drosophila_melanogaster_GSM717497_NODE_850_length_658_cov_28.243160_672
ACCTCTTGAGACTGGGTCTGTATGTTGAGTGCGCTTTTCACTACCATGTTCACGAGTGAGCGACCTTTTCCTTGGCTGATTAAGCTGAACATAGCTTCCTCCAGATCTTTGTGCTCCAGTATATACTCGTGAATTGTGGCTATCTTCTCCTGGGAGCTCGGGATCGTCTGTCCGTCTGCGAGGAACATGTCGCGGGTATCTTCCGATATTGCCTTCGCTATGTTCCCCTGCAGGGGGACGTCTTCGTCGTTCAAGAATGGGTTCGTTGACAAGAACGGGTTCGTTGAAGATCCCGCTGTCCAGTGTGGCAATGTCCTTTTTGGTGTCCTTCTTTTTACGTCGCCCATATCTTTTATTTTCTTGTCCAGAGCTCTTAGGTTCGTAACTGGGACCAATCCT…
>Drosophila_melanogaster_GSM717498_81_length_166_cvg_12.7_tip_1_166
AAAGCCATCCCAAGTGCCTCCTGTGTAGACGTGTTTCTGGTCCAAGATCTCTACCCCATACTTCTGAGCTATGGGTATTAGACCAAGAGGAGGGTGAGGTACTCCGCCCATCTGGCGAGTGACATGAGTATGCCCACCCCGATTGTTAATGGATGGGGGGTGCAAA
>Drosophila_melanogaster_GSM717498_NODE_12_length_633_cov_23.573460_653
CCCTGGCTGGGTAAGAAGAAGGGAGAAGTTGCCGTTTCGGCTCTAATAACGGCAAACATGTTGATCAGAGATGTCTCCTCACTACTCAAAGAAAACCTCTTTACAGGGACCAACAACCCCCTGGACACCAAGAAGGAAGGAGTAGCCGAGACAACCAACAAAAACCCTAAGAGGGCTGCAGATCAATTCTCCCGATTACTCCTTGACAGGATAGTCAAGGAGTACGCTTACACTATGATGGGTCTACTATTCCCGAAAGGAGAGCGGTATGCCATAGCTGACCATTTAACCAAGACTAGGAACATTTGGAGTGCCAGCTATGTCACACACCTTATCGGGTCTACAATATCGGACCAGCCAGCGAAGCGTATGCTGAACGTCCTGAACTGCAAAACCAGG…
>Drosophila_melanogaster_GSM717498_NODE_30_length_43_cov_18.837210_63
GCCATCATTATGACTGGAAATAAAGCCATGGATGAGTAGGATACGTCGTAGATGATGTCAAAt
>Drosophila_melanogaster_GSM717498_NODE_4_length_4755_cov_8.318822_4799
CGGAAAATCAAGAGAGAATCTTGATCCCTCCCTTAAACTAACTCTCCCCACCTTCGCAATCATAGATAAATTAAACGTAAAACAAACGACATGGATGCATCTAACCCTATTATTTCAAGCGATAGAAGCACTGTGAATCAGGTTTATGCGAAGATGGTGAGGAGAAAACGGCAAGATCTTGCCTATCTCCAGGAGTTAGTGAGGACAGCCCATCGAGAGATTCTCCCCCAAGGAGAACTTCTCCATGAGTCGGAAGCCAAACAGTATGTAGCCGAATATAAGGCTCGACTACCTGTGGTCGACACTAAGAAAGTTGGCGAACTGCCAACTGAGGTCTTCCAGGTAGCACTCCCAAGTATCCCTGTCTGTGGGATTATGGATGCTGTTGGTGTCCCGTTG…
>Drosophila_melanogaster_GSM717499_189_length_295_cvg_7.0_tip_1_295
GAGGCGGCAAGCTTCGACTTCTGGCACCTTCTAAAGCAGATAAAAAAGGTTGCTGTGCCCTTGGCAGCTACACTTGCCCCCCAATATGCTCCAATAATCGGAGCCGCAAGCGGCTTGGCAGATGCTGTATTGGGTGATAGTGCCAGTGGACGGCCAGTAGGCAATTCAGCCAGTGGTATGCCAATATCACTGAGTAGGAGATTGAGAAATGCCTACTCAGCTGACTCCCCACTCGGGGAAGAGCATTGGAAGCCGAACGAAAGCGAAGAGTTCAACAAATTTGACATCATCTACG
>Drosophila_melanogaster_GSM717499_195_length_383_cvg_10.1_tip_1_383
TTTGTCTGCGTATACTAGTTCCACAGTTTCTGTTGCATTGAGGATTATATTAATAAGAGCGTCCATCCCTCCCTGTGTTGGAGAAAACTTTGATAGGGATGGGGTCCTGGTTTTGCAGTTCAGGACGTTCAGCATACGCTTAGCTGGCTGGTCCGATATTGTAGACCCGATAAGGTGTGTGACATAGCTGGCACTCCAAATGTTCCTAGTCTTGGTTAAATGGTCAGCTATGGCATACCGCTCTCCTTTCGGGAATAGTAGACCCATCATAGTGTAAGCGTACTCCTTGACTATCCTGTCAAGGAGTAATCGGGAGAATTGATCTGCAGCCCTCTTAGGGTTTTTGTTGGTTGTCTCGGCTACTCCTTCCTTCTTGGTGTCCA
>Drosophila_melanogaster_GSM717499_NODE_3_length_4755_cov_7.744480_4799
TTGGTGCCCCTAAGAGAATCGAACTCGAACTCTCCAGTTGTGTAGTAACCAGAGAGCCACCGAGGAGGGACGGGGTGGTGATTATGAAAAGATGATGGGTTTTGGGGAGAGGTTATACAATTTCATTATCTTGAGCGGCCACTGGGTCTTCAGATATCACTTTGAAAGGACTGAATGTCGTTCCATAAGGCTTGGTCCTAATCTTAGCCGTGTCCTTGCTGAGAGCAACAGTTCTTGTTACTGGAACGTTCACTGCTCTAAGTTGCTCGGTCAGCTGGTCAATGCGGCGAAGTAGATTGGTTTCGACAGTCTGAACTGCTTCATCAGCCACCCTAAATTTAGGGATGGGAGGGCTAATAACAGGACCTTGGGTGAAATACTTGAGACATTTGCCAGTAT…
>Drosophila_melanogaster_GSM717499_NODE_7_length_445_cov_45.977528_465
GACCCCAGTACAGAATGCTCGAATGCATATGGATTTTCATCCATTGCTGGAGGGCTTACTAGGATGGTCGACTGGATGTATGCCTGCCCAAAGCGGCGGGGACGGGTTGTCTGTTACGGTGACGATGCATGTATAACATTTTGGAGCCAGGGCGTCCTCTATCGGGTGGATCCAGATTTTAAACAAATGGACGGGTCCATAGATAGAGAGGATGCAAGAATCACCATTGAGTGGGTCCTCCACCATCTCAGAAAGGATTTAGGTGTAGAGGAGACCCCTGCTTTTTGGAAGACAGTTGCAGCAGTGTGGCTTGATATGGCCATTGACCCCCACTTTATCGTGGACGGCAAGACTGTTTACAAGAAGAAGAACCCCCATGGACTCATGACTGGAGTTCCA…
>Drosophila_melanogaster_GSM717500_NODE_10_length_484_cov_22.907024_504
CCCTGGCTGGGTAAGAAGAAGGGAGAAGTTGCCGTTTCGGCTCTAATAACGGCAAACATGTTGATCAGAGATGTCTCCTCACTACTCAAAGAAAACCTCTTTACAGGGACCAACAACCCCCTGGACACCAAGAAGGAAGGAGTAGCCGAGACAACCAACAAAAACCCTAAGAGGGCTGCAGATCAATTCTCCCGATTACTCCTTGACAGGATAGTCAAGGAGTACGCTTACACTATGATGGGTCTACTATTCCCGAAAGGAGAGCGGTATGCCATAGCTGACCATTTAACCAAGACTAGGAACATTTGGAGTGCCAGCTATGTCACACACCTTATCGGGTCTACAATATCGGACCAGCCAGCGAAGCGTATGCTGAACGTCCTGAACTGCAAAACCAGG…
>Drosophila_melanogaster_GSM717500_NODE_20_length_124_cov_12.645162_146
ACCGTGTGATACATGTCCCCACAATGCCTGAGAGCGATGCTCTTGAGATGATGCTCTGCCAGAAGGATAATCCCTTTGAAAAGGCAGTATCTAGAACGGCACACCAAAGAACTCTGTATGACCGTATGAGGGGTTTAATGATAATa
>Drosophila_melanogaster_GSM717500_NODE_30_length_89_cov_16.685392_109
TCCAGGTTTGGTATTTGTTTCCTGAGGGAGTCTGTTAGGGATACAGCAATGAACAGCTCCTCGGGATCTGATGGTATAACTTTGTCATGTTCCATCATTATGACTGGTt
>Drosophila_melanogaster_GSM717500_NODE_4_length_4751_cov_7.784256_4797
CTCCGGAAAATCAAGAGAGAATCTTGATCCCTCCCTTAAACTAACTCTCCCCACCTTCGCAATCATAGATAAATTAAACGTAAAACAAACGACATGGATGCATCTAACCCTATTATTTCAAGCGATAGAAGCACTGTGAATCAGGTTTATGCGAAGATGGTGAGGAGAAAACGGCAAGATCTTGCCTATCTCCAGGAGTTAGTGAGGACAGCCCATCGAGAGATTCTCCCCCAAGGAGAACTTCTCCATGAGTCGGAAGCCAAACAGTATGTAGCCGAATATAAGGCTCGACTACCTGTGGTCGACACTAAGAAAGTTGGCGAACTGCCAACTGAGGTCTTCCAGGTAGCACTCCCAAGTATCCCTGTCTGTGGGATTATGGATGCTGTTGGTGTCCCG…
>Drosophila_melanogaster_GSM717501_NODE_15_length_1339_cov_33.834206_1359
CGGACCACAAATTTCTTGGCGTACAAATTATGGGAGTGTACCACAGACACCGTGTGATACATGTCCCCACAATGCCTGAGAGCGATGCTCTTGAGATGATGCTCTGCCAGAAGGATAATCCCTTTGAAAAGGCAGTATCTAGAACGGCACACCAAAGAACTCTGTATGACCGTATGAGGGGTTTAATGATAACAATTGGATTCAGCATACCTCGGATCGAAGAGACAATACACGCTGTGGTTAACACAATCCCCGGCGAGATTATTGTCATGCAAACGCAAGAGCAAACCGGAACGAAGCCAGAACACATAACCCTCCAGGACTTTGAATATCCAGATTCGTCTGGATTCCCCTCTCGGGACTTCTGTCTAGACCTCTATGCAGATGGAGAGGATGACA…
>Drosophila_melanogaster_GSM717501_NODE_2_length_4750_cov_7.749053_4798
GGTGCCCCTAAGAGAATCGAACTCGAACTCTCCAGTTGTGTAGTAACCAGAGAGCCACCGAGGAGGGACGGGGTGGTGATTATGAAAAGATGATGGGTTTTGGGGAGAGGTTATACAATTTCATTATCTTGAGCGGCCACTGGGTCTTCAGATATCACTTTGAAAGGACTGAATGTCGTTCCATAAGGCTTGGTCCTAATCTTAGCCGTGTCCTTGCTGAGAGCAACAGTTCTTGTTACTGGAACGTTCACTGCTCTAAGTTGCTCGGTCAGCTGGTCAATGCGGCGAAGTAGATTGGTTTCGACAGTCTGAACTGCTTCATCAGCCACCCTAAATTTAGGGATGGGAGGGCTAATAACAGGACCTTGGGTGAAATACTTGAGACATTTGCCAGTATCT…
>Drosophila_melanogaster_GSM717501_NODE_82_length_106_cov_26.622641_126
AAATTTTAATTTCAGTCCCTGTTGATTGAAAATGTCACTCATGATTGTTATTTGTTTTTGAAAGATTGTTTGGTGCCGACGCCCCTCTTCGTGTTGATGCACCTCGGCCCGGAATCGGTCGGCCTG
>Drosophila_melanogaster_GSM717501_NODE_89_length_147_cov_16.741497_167
AGCGTAGCGGCAAATGGTGCCTTCCCTAGCACTCCATTCTTCTGAAGATCGTCTGCTGCATATATGGCAAGCTGGTGGGATGTTCCCGTTACTTTGTTTGGAGAAGTTGACGATGCTAGTTTTCCGTCTAATAACTGATAGCATGGTAGGAGGATGTAATCGCTTCc
>Drosophila_melanogaster_GSM717502_1245_length_211_cvg_60.8_tip_1_211
CCTTCAAACTCAATCACCCATTCGAGTGTGACAGTGAAGGTGGTGCTTCCTGTGTATCCACCGGTGGTAGCAGCAACAACCACATTGATGAAGCCGTGATTGGCGTCATCAGGGTTGCCTTTGGTGAGATACCACTTACGGGTGGTTGCCACAGGAATGTTTAGGACAGTCGTTTGGTTCATGCGGTTCATTGAGGATGGCCTGCAGGCCA
>Drosophila_melanogaster_GSM717502_1441_length_734_cvg_83.2_tip_1_734
AAAGCAGGGGTCTCCTCTACACCTAAATCCTTTCTGAGATGGTGGAGGACCCACTCAATGGTGATTCTTGCATCCTCTCTATCTATGGACCCGTCCATTTGTTTAAAATCTGGATCCACCCGATAGAGGACGCCCTGGCTCCAAAATGTTATACATGCATCGTCACCGTAACAGACAACCCGTCCCCGCCGCTTTGGGCAGGCATACATCCAGTCGACCATCCTAGTAAGCCCTCCAGCAATGGATGAAAATCCATATGCATTCGAGCATTCTGTACTGGGGTCCAAGTTATTAAAAACTTGAAGTCCTTCTTGGAATCCTTGAGTCAAGCACGAGAATAGGAGAGCCCAGTGCGCAGGTACACACACATAGGGTCTAGTCTTCTCTTTAAGCTTCGAG…
>Drosophila_melanogaster_GSM717502_147_length_74_cvg_14.4_tip_1_74
TTTTACAACTGATACAATACATGAATGACAATGAATACATCAAACGAATACTTAAAAACACTGTTAAATCCAGC
>Drosophila_melanogaster_GSM717502_851_length_1200_cvg_25.8_tip_1_1200
CGCTTAGCTGGCTGGTCCGATATTGTAGACCCGATAAGGTGTGTGACATAGCTGGCACTCCAAATGTTCCTAGTCTTGGTTAAATGGTCAGCTATGGCATACCGCTCTCCTTTCGGGAATAGTAGACCCATCATAGTGTAAGCGTACTCCTTGACTATCCTGTCAAGGAGTAATCGGGAGAATTGATCTGCAGCCCTCTTAGGGTTTTTGTTGGTTGTCTCGGCTACTCCTTCCTTCTTGGTGTCCAGGGGGTTGTTGGTCCCTGTAAAGAGGTTTTCTTTGAGTAGTGAGGAGACATCTCTGATCAACATGTTTGCCGTTATTAGAGCCGAAACGGCAACTTCTCCCTTCTTCTTACCCAGCCAGGGGAGTCCTGCGGCTGATGATTGGGTGATGGTT…
>Drosophila_melanogaster_GSM717503_NODE_10_length_87_cov_17.344828_109
AGAGAGTGGCTGTGAGGCAGATAAATTTGACAGTCCAATCCAACGACTATGATGTCAAGGAGGTTGTAGGATGTCCTCCTCCTCCTGAGGCGAATCTGAATGATGACGG
>Drosophila_melanogaster_GSM717503_NODE_120_length_93_cov_159.634415_107
GCCTTCAGTAGTCTAGTGGTGTATTAGTGTAGTTGGCACTACCCTCTAAAACTCTCCTCACCCTATCTTCTCTGTCGGACCATGAGTCATGAGTTCATGGCTGGATT
>Drosophila_melanogaster_GSM717503_NODE_2_length_4733_cov_8.305937_4781
AGAATCTTGATCCCTCCCTTAAACTAACTCTCCCCACCTTCGCAATCATAGATAAATTAAACGTAAAACAAACGACATGGATGCATCTAACCCTATTATTTCAAGCGATAGAAGCACTGTGAATCAGGTTTATGCGAAGATGGTGAGGAGAAAACGGCAAGATCTTGCCTATCTCCAGGAGTTAGTGAGGACAGCCCATCGAGAGATTCTCCCCCAAGGAGAACTTCTCCATGAGTCGGAAGCCAAACAGTATGTAGCCGAATATAAGGCTCGACTACCTGTGGTCGACACTAAGAAAGTTGGCGAACTGCCAACTGAGGTCTTCCAGGTAGCACTCCCAAGTATCCCTGTCTGTGGGATTATGGATGCTGTTGGTGTCCCGTTGCACCCCCCATCCAT…
>Drosophila_melanogaster_GSM717503_NODE_9_length_325_cov_6.686154_373
GCTGGCTGGTCCGATATTGTAGACCCGATAAGGTGTGTGACATAGCTGGCACTCCAAATGTTCCTAGTCTTGGTTAAATGGTCAGCTATGGCATACCGCTCTCCTTTCGGGAATAGTAGACCCATCATAGTGTAAGCGTACTCCTTGACTATCCTGTCAAGGAGTAATCGGGAGAATTGATCTGCAGCCCTCTTAGGGTTTTTGTTGGTTGTCTCGGCTACTCCTTCCTTCTTGGTGTCCAGGGGGTTGTTGGTCCCTGTAAAGAGGTTTTCTTTGAGTAGTGAGGAGACATCTCTGATCAACATGTTTGCCGTTATTAGAGCCGAAACGGCAACTTCTCCCTTCTTCTTACCCAGCCAGGGGAGTCCTGcgg
>Drosophila_melanogaster_GSM717504_NODE_183_length_760_cov_83.628944_776
TCCAACCATTTTTTAAGAAGCGATTACATCCTCCTACCATGCTATCAGTTATTAGACGGAAAACTAGCATCGTCAACTTCTCCAAACAAAGTAACGGGAACATCCCACCAGCTTGCCATATATGCAGCAGACGATCTTCAGAAGAATGGAGTGCTAGGGAAGGCACCATTTGCCGCTTTCACCGGATCCGTTGTCGGATCAACGGTGGGAGAAGTTTTTGGAATCAACCTGAAACTCCACCTGACGGACTCCCTTGGGATACCTCTACTTGGGAACTCACCAGGATTGGTCCCAGTTACGAACCTAAGAGCTCTGGACAAGAAAATAAAAGATATGGGCGACGTAAAAAGAAGGACACCAAAAAGGACATTGCCACACTGGACAGCGGGATCTTCAACG…
>Drosophila_melanogaster_GSM717504_NODE_313_length_87_cov_3.459770_125
AAAATACATTTAATGTTCCAGAACGGCAACTGATTCTGAGAGGTCAATACCTAACTCCAATTTTCAGTGATTTGTTAAAGTATGCGGGTCTAACCATAAAGTCAAACATACTCATGTGGAAAAAa
>Drosophila_melanogaster_GSM717504_NODE_7_length_107_cov_16.813084_129
CGCGGACCCTTCGAGAACTTCTGGTGGCTCAAGCCACCACACGGTTCTCAACAGGGTCTCTTTTGGGACAGGTTAAGAGGGTTGCAGCCGGACAAGACGTAGCATATGGAAGAAAAGGTCACCATAAGA
>Drosophila_melanogaster_GSM744629_1295_length_75_cvg_27.7_tip_1_75
TCCATTAAAGCTGTACAAGATATTATGGAAACCTCAGCGGTTGTATCTTATCAAGTCTTTGGCGAATTCGCTGGA
>Drosophila_melanogaster_GSM744629_NODE_30_length_54_cov_79.833336_70
TGACTGGTGGGGAGTGGGTAGCTCGTGAAAAGATTCACGGCACAAATTTCTCATTGATTATTGAGCGTGA
>Glycine_max_GSM769286_117_length_68_cvg_10.0_tip_1_68
CATAATTGCTACTACAGACTGATCGAAAGACATCTGGCCTTCAACCCATGCTCTGCGCTTTATTGGCA
>Glycine_max_GSM769286_137_length_71_cvg_4.7_tip_1_71
TGTTGATGGTTGGCTGCGCAATATCAGCTGGTGTCAGGAACAATTCCTACTGAAAGCATACATGTCTCAAG
>Glycine_max_GSM769286_33_length_68_cvg_7.3_tip_1_68
ATTCTTGAGAACAAGTAACGATTGCTTTTGTTTCCGGTTTTAAGGTGCGGCAACCTGTGATCGCGGTT
>Glycine_max_GSM769287_113_length_75_cvg_2.6_tip_1_75
TTCATATCTGTTGGGCTTTCTACTTTGGGCCTCAAGCACACTTGAAGTTGTGAATGCTGAAGCAACATTACCAAC
>Glycine_max_GSM769287_119_length_76_cvg_5.9_tip_1_76
ATGTGATGGATACAAGCGTATCTGCTCAAGGAATTGCAGATTTGGCTCTGTCCATGGTCAGATGGATTCCTACTCA
>Glycine_max_GSM769287_5_length_67_cvg_15.0_tip_1_67
GAGAACAAGTAACGATTGCTTTTGTTTCCGGTTTTAAGGTGCGGCAACCTGTGATCGCGGTTTATCA
>Glycine_max_GSM769287_85_length_71_cvg_2.4_tip_1_71
GTTGAGCTTAAACCTGGAGTGGAGTATGATGAGAGCGATTTTACCAAAAATCAGCGGTATTTACTCAAAAC
>Glycine_max_GSM769287_NODE_10406_length_43_cov_2.837209_57
ATCAAAATTTGAGCATCAGTGTTTCCCATTCTCATGCTGGCTTTGCATTTAGACATA
>Glycine_max_GSM769287_NODE_8561_length_39_cov_5.487179_53
GTTGGAGATCTCGTCTTTGAAGTTTCTAAGATGACTTCTCCCTACATTAAATg
>Drosophila_melanogaster_GSM802667_NODE_10827_length_98_cov_19.489796_114
GACCATGCTGGATTAGTTGATGCAAATAAATGCGTTTGGAATGCCGAAGCAAAAGGCGAAGTATTTACTGCTGAAGGATATGTATTGAAACCTTGTTATCCTTCTTGGCTTCGA
>Drosophila_melanogaster_GSM802667_NODE_9240_length_54_cov_42.277779_68
TTAAAATGGCTCCACTTTTAGGTCGCGGTAAATTTGAAGAGCTTATTAAATTGCCAAATGATTTAGAT
>Mus_musculus_GSM802669_NODE_4029_length_36_cov_10.277778_52
ATTTTACAGTAGACCATGCTGGATTAGTTGATGCAAATAAATGCGTTTGGAA
>Mus_musculus_GSM802669_NODE_986_length_76_cov_15.723684_94
TTTAAAATGGCTCCACTTTTAGGTCGCGGTAAATTTGAAGAGCTTATTAAATTGCCAAATGATTTAGATTCTGTCGTCCAAGATTATAATTTTa
>Mus_musculus_GSM802670_1685_length_73_cvg_44.7_tip_1_73
TTCACGAGCTACCCACTCCCCACCAGTCAATCCCAAGCTATAAAGTTTTTCAATAAATTTAGAGTTGTAATGA
>Mus_musculus_GSM802670_NODE_2558_length_59_cov_8.406779_79
TTAAATGCAAGAACTCTAAATTTAGTGAAAAGAAAAAGTCTGATAAGCCTATTAAAGCTAAAGTTGAGCTATCAGAAAA
>Mus_musculus_GSM802671_5708_length_86_cvg_5.9_tip_1_86
AATTATAATCTTGGACGACAGAATCTAAATCATTTGGCAATTTAATAAGCTCTTCAAATTTACCGCGACCTAAAAGTGGAGCCATT
>Mus_musculus_GSM802672_NODE_3507_length_109_cov_11.825688_123
TTTGTTAGATTCTGTCGTCCAAGATTATAATTTTACAGTAGACCATGCTGGATTAGTTGATGCAAATAAATGCGTTTGGAATGCCGAAGCAAAAGGCGAAGTATTTACTGCTGAAGGATATGT
>Mus_musculus_GSM802672_NODE_6137_length_45_cov_8.622222_61
AAATCATTACAACTCTAAATTTATTGAAAAACTTTATAGCTTGGGATTGACTGGTGGGGAG
>Mus_musculus_GSM802673_5963_length_93_cvg_15.0_tip_1_93
AAATTATAATCTTGGACGACAGAATCTAAATCATTTGGCAATTTAATAAGCTCTTCAAATTTACCGCGACCTAAAAGTGGAGCCATTTTAAAT
>Mus_musculus_GSM802673_NODE_77_length_297_cov_4.434343_337
CAAAACCTTTCGAAGATTCACGGCACAAATTTCTCATTGATTATTGAGCGTGATAAAGTGACTTGCGCTAAACGCACTGGACCGATTCTTCCTGCTGAAGATTTCTTTGGGTATGAAATTATTTTGAAGAATTATGCTGATTCCATTAAAGCTGTACAAGATATTATGGAAACCTCAGCGGTTGTATCTTATCAAGTCTTTGGCGAATTCGCTGGACCTGGCATTCAGAAGAATGTTGATTATGGTGATAAAGATTTTTATGTATTTGACATTATTGTTACTACAGAAAGCGGTGATGTGACTTATGTAGATGATTATATGATGGAATCATTCTgaa
>Mus_musculus_GSM802674_2342_length_71_cvg_2.8_tip_1_71
GAAGATTTCTTTGGGTATGAAATTATTTTGAAGAATTATGCTGATTCCATTAAAGCTGTACAAGATATTAT
>Mus_musculus_GSM802674_NODE_8158_length_40_cov_6.550000_54
TCACTTTTAGGTCGCGGTAAATTTGAAGAGCTTATTAAATTGCCAAATGAttta
>Oryza_sativa_GSM816711_NODE_54387_length_47_cov_2.085106_61
ATAACTATATACCAGGACAATATAGGCACATGGGTACTAAGAGAAGAGACTTTGAGAAGCc
>Oryza_sativa_GSM816731_NODE_64482_length_41_cov_3.268293_55
ATGATTTCTTACTATGAACGCTGCAGACCTATGTGGACTTCTACTCTCtcttatt
>Homo_sapiens_GSM876013_41_length_63_cvg_6.0_tip_1_63
TAGCCTCCGTACTGCCGCCACTACATACATTGCCGCCATGTTCGCCATTTGTAGTTACCTGAT
>Homo_sapiens_GSM876013_552_length_77_cvg_11.0_tip_1_77
AAACAGGAGATGTAATATCTGATGACGAGGACGAAAATGCAACAGACACAGGGTCGGATATGGTAGATTTTATTGAT
>Homo_sapiens_GSM876013_65_length_64_cvg_16.0_tip_1_64
TCTATATTGCTATTGTCACTTGTACCGTCTACACTGCTGTTGTTGCCCTCTGTGCCCCCGTTGT
>Homo_sapiens_GSM876014_NODE_813_length_36_cov_11.138889_50
CAACGGGGGCACAGAGGGCAACAACAGCAGTGTAGACGGTACAAGTGACa
>Homo_sapiens_GSM876015_NODE_1454_length_42_cov_16.952381_56
CACAGAGGGCAACAACAGCAGTGTAGACGGTACAAGTGACAATAGCAATATAGAAa
>Homo_sapiens_GSM876015_NODE_1735_length_54_cov_5.907407_68
TGGAAGCAACACAGAATCAGGTAACTACAAATGGCGAACATGGCGGCAATGTATGTAGTGGCGGCAGt
>Homo_sapiens_GSM876017_NODE_762_length_38_cov_4.605263_52
AGCAGAAGGATTTAAAACACTAATACAGCCATTTATATTATATGCCCATATT
>Arabidopsis_thaliana_GSM889254_3852_length_71_cvg_18.0_tip_1_71
TTCTTCTGAATGCCAGGTCCAGCGAATTCGCCAAAGACTTGATAAGATACAACCGCTGAGGTTTCCATAAT
>Arabidopsis_thaliana_GSM889254_9163_length_95_cvg_6.0_tip_1_95
TTGGAATCAGCATAATTCTTCAAAATAATTTCATACCCAAAGAAATCTTCAGCAGGAAGAATCGGTCCAGTGCGTTTAGCGCAAGTCACTTTATA
>Arabidopsis_thaliana_GSM889254_NODE_19589_length_43_cov_7.790698_59
ATGCCGAAGCAAAAGGCGAAGTATTTACTGCTGAAGGATATGTATTGAAACCTTGTTAT
>Arabidopsis_thaliana_GSM889255_12770_length_92_cvg_3.2_tip_1_92
CTTTTTCTTTTCACTAAATTTAGAGTTCTTGCATTTAATCGCTACACGATTTCCATTACGAAGCCAAGAAGGATAACAAGGTTGTCAAGGAA
>Arabidopsis_thaliana_GSM889255_NODE_13119_length_34_cov_6.058824_50
TTGTATCTTATCAAGTCTTTGGCGAATTCGCTGGACCTGGCATTCAGAAa
>Arabidopsis_thaliana_GSM889256_NODE_16462_length_54_cov_10.462963_70
ATTATGGAAACCTCAGCGGTTGTATCTTATCAAGTCTTTGGCGAATTCGCTGGACCTGGCATTCAGAAGa
>Arabidopsis_thaliana_GSM889256_NODE_24503_length_35_cov_7.514286_51
TTTTGAAGAATTATGCTGATTCCATTAAAGCTGTACAAGATATTATGGAaa
>Arabidopsis_thaliana_GSM889257_NODE_13140_length_41_cov_11.390244_57
TCCAAACGCATTTATTTGCATCAACTAATCCAGCATGGTCTACTGTAAAATTATAAt
>Arabidopsis_thaliana_GSM889257_NODE_15615_length_90_cov_10.455556_104
CATATGTTTAAAAAGTATAGCAGTCTTGAAAATCATTACAACTCTAAATTTATTGAAAAACTTTATAGCTTGGGATTGACTGGTGGGGAGTGGGTAGCTCGTGa
>Arabidopsis_thaliana_GSM889257_NODE_5721_length_45_cov_8.777778_63
GGTGGCGGCTCTGAGGGTGGTGGCTCTGAGGGTGGCGGTTCTGAGGGTGGCGGCTCTGAGGGT
>Arabidopsis_thaliana_GSM889257_NODE_806_length_94_cov_2.914894_134
ATTATTGAGCGTGATAAAGTGACTTGCGCTAAACGCACTGGACCGATTCTTCCTGCTGAAGATTTCTTTGGGTATGAAATTATTTTGAAGAATTATGCTGATTCCATTAAAGCTGTACAAGATATTATGGAAAa
>Arabidopsis_thaliana_GSM889258_NODE_7704_length_74_cov_11.162162_90
ATTTTTATGTATTTGACATTATTGTTACTACAGAAAGCGGTGATGTGACTTATGTAGATGATTATATGATGGAATCATTCTGTAATACAT
>Arabidopsis_thaliana_GSM889258_NODE_986_length_98_cov_3.295918_138
CCAAACGCATTTATTTGCATCAACTAATCCAGCATGGTCTACTGTAAAATTATAATCTTGGACGACAGAATCTAAATCATTTGGCAATTTAATAAGCTCTTCAAATTTACCGCGACCTAAAAGTGGAGCCATTTTAAa
>Arabidopsis_thaliana_GSM889259_6048_length_83_cvg_12.0_tip_1_83
CTTCCTTTTCCACTATCTTCACAATAAAGTGACAGATAGCTGGGCAATGGAATCCGAGGAGGTTTCCCGATATTACCCTTTGT
>Arabidopsis_thaliana_GSM889260_4563_length_71_cvg_13.6_tip_1_71
ATATTATGGAAACCTCAGCGGTTGTATCTTATCAAGTCTTTGGCGAATTCGCTGGACCTGGCATTCAGAAG
>Arabidopsis_thaliana_GSM889260_655_length_69_cvg_8.0_tip_1_69
TTTGCATCAACTAATCCAGCATGGTCTACTGTAAAATTATAATCTTGGACGACAGAATCTAAATCATTT
>Arabidopsis_thaliana_GSM889260_6841_length_79_cvg_12.7_tip_1_79
ATTACAGAATGATTCCATCATATAATCATCTACATAAGTCACATCACCGCTTTCTGTAGTAACAATAATGTCAAATAAA
>Arabidopsis_thaliana_GSM889260_NODE_26008_length_40_cov_6.450000_54
ACAATAAAGTGACAGATAGCTGGGCAATGGAATCCGAGGAGGTTTCCcgatatt
>Arabidopsis_thaliana_GSM889261_NODE_1630_length_37_cov_16.216217_53
TCTACATAAGTCACATCACCGCTTTCTGTAGTAACAATAATGTCAAATACAAg
>Arabidopsis_thaliana_GSM889261_NODE_2343_length_56_cov_9.178572_72
GATATTATGGAAACCTCAGCGGTTGTATCTTATCAAGTCTTTGGCGAATTCGCTGGACCTGGCATTCAGAAg
>Arabidopsis_thaliana_GSM889262_NODE_7353_length_73_cov_13.328767_87
AATTATAATCTTGGACGACAGAATCTAAATCATTTGGCAATTTAATAAGCTCTTCAAATTTACCGCGACCTAAAAGTGGAGCCATtt
>Arabidopsis_thaliana_GSM889263_NODE_8181_length_38_cov_14.473684_52
TTGACTTTATTGTTACTACAGAAAGCGGTGATGTGACTTATGTAGATGATTA
>Arabidopsis_thaliana_GSM889264_NODE_3418_length_47_cov_7.787234_65
CTATTTGACATTATTGTTACTACAGAAAGCGGTGATGTGACTTATGTAGATGATTATATGATGGa
>Arabidopsis_thaliana_GSM889264_NODE_43592_length_40_cov_3.225000_54
CATATGTTTAAAAAGTATAGCAGTCTTGAAAATCATTACAACTCTAAATTTATt
>Arabidopsis_thaliana_GSM889265_1840_length_108_cvg_4.5_tip_1_108
GGCACAAATTTCTCATTGATTATTGAGCGTGATAAAGTGACTTGCGCTAAACGCACTGGACCGATTCTTCCTGCTGAAGATTTCTTTGGGTATGAAATTATTTTGAAA
>Arabidopsis_thaliana_GSM889265_693_length_70_cvg_8.0_tip_1_70
TCTTCTGAATGCCAGGTCCAGCGAATTCGCCAAAGACTTGATAAGATACAACCGCTGAGGTTTCCATAAT
>Arabidopsis_thaliana_GSM889266_2317_length_68_cvg_3.0_tip_1_68
ACAAGGTTTCAATACATATCCTTCAGCAGTAAATACTTCGCCTTTTGCTTCGGCATTCCAAACGCATT
>Arabidopsis_thaliana_GSM889266_8346_length_72_cvg_2.8_tip_1_72
TTTAAAAAGTATAGCAGTCTTGAAAATCATTACAACTCTAAATTTATTGAAAAACTTTATAGCTTGGGATTA
>Arabidopsis_thaliana_GSM889267_2644_length_68_cvg_2.0_tip_1_68
TCAATCGTCCAAATGGAATGGTGGCTACGAACCTGATTCTCTCAGATTTGCCCGATGATGATTGTCCA
>Arabidopsis_thaliana_GSM889267_8700_length_130_cvg_3.5_tip_1_130
CACGCCAGACGGATCTAACGATCACCACTCCGTTGTTTACAAGCAACCTAATACACGAATCAACATTCTGAAGAATCCATGCAGACATGATAACATCATTATGGAGTAACAAATGTTGGTGAGGCATTCA
>Arabidopsis_thaliana_GSM889267_NODE_30390_length_36_cov_3.111111_50
CCCTTCACTGACGTTGATTTGATTTACACTAAGACCTGCTTACATTTGgg
>Arabidopsis_thaliana_GSM889267_NODE_4198_length_71_cov_13.732394_87
TTTTTATGTATTTGACATTATTGTTACTACAGAAAGCGGTGATGTGACTTATGTAGATGATTATATGATGGAATCATTCTGTAATAc
>Arabidopsis_thaliana_GSM889267_NODE_4433_length_42_cov_12.547619_58
ATTTATTGAAAAACTTTATAGCTTGGGATTGACTGGTGGGGAGTGGGTAGCTCGTGAA
>Arabidopsis_thaliana_GSM889268_10112_length_96_cvg_5.0_tip_1_96
AATCAGATATGCTGCCCTGACGATCCACTACGGATCAGGTACTCTTACCTCTAACTCGGTATAGGTTCGAGACGGAATGACATCTGTTATTTTCGC
>Arabidopsis_thaliana_GSM889268_10262_length_171_cvg_6.3_tip_1_171
TTTAATTATCCAATTTAAGTGAGGTGACGCTTTTAACCTCAATTGATCATATCCTCTTCTCGATTATAAGATCTCATCTCATATGCGTCATGAGAGTATCTTACAATCAAAATAAATTACGGGTTAGTGAACTGACTTCATCACTATTCTCATTATTGAATGCTAAATTAT
>Arabidopsis_thaliana_GSM889268_13865_length_413_cvg_9.5_tip_1_413
ATTAATCGTATAAATCGTGTGACATGGAAGTTAATGACTCTCCCGCATCCGCGTTAGGACACAGGTTCGCTGTCAAAACTTCCACGCCAGACGGATCTAACGATCACCACTCCGTTGTTTACAAGCAACCTAATACACGAATCAACATTCTGAAGAATCCATGCAGACATGATAACATCATTATGGAGTAACAAATGTTGGTGAGGCATTCATCTACTCCAGCATAAAGTCAAACTGAGGGTGCGAGTCCTAACTGCGACAAGTCGAAGTTATTCTCATGCTCCCTCGTTAAGTAATCATGGAAGCCATCAGGCATATCCATCTCACTCATATCATCCTCCAAAAAGGCAGGAACACCTCTGGCGCTTACGTTTCCAGGAGGAACTGCCTTAGATGAGA…
>Arabidopsis_thaliana_GSM889268_1752_length_64_cvg_3.0_tip_1_64
CTCTGTGAGCGCCCGGATGGCATAGCTCTGCGACGTGCGATGCAGCGCAAACGAGGACTAGGCC
>Arabidopsis_thaliana_GSM889268_2859_length_71_cvg_4.0_tip_1_71
AATATTTTGTCATGAAGCATGGAAGTGTTGCTGTCCGTCACCAAGCCGTTACCGGACAAAGCTTCCCATTG
>Arabidopsis_thaliana_GSM889268_3711_length_73_cvg_2.0_tip_1_73
TTTAAAGTTATAGAAGAGATAGTGTCGGTTTTAGTTCAACAAAAGGTTGACGCTAGAAAGTACTTCACTGAAA
>Arabidopsis_thaliana_GSM889268_4858_length_78_cvg_4.0_tip_1_78
GTGACGGAAACGTCATACACAAGAGCGGTACTTTGAAACCTAAATCCCAAAATCGGTTTGATTTACGTGGTTTTTTAA
>Arabidopsis_thaliana_GSM889268_5454_length_81_cvg_3.0_tip_1_81
ATCATTCGACACCTCTTCAGTTGTTCGGGCCATGTTGATGACCGTGACATTCTCAGTCTTTTTCAGCAAGGCATCTCGGAG
>Arabidopsis_thaliana_GSM889268_5696_length_82_cvg_2.0_tip_1_82
GATCAATACGCAAAAGTTTATGCATTGCATGATCACTACGGTTGGCGATGCTTTGAAAATGGATTTGGATGGTGGCAGAGCT
>Arabidopsis_thaliana_GSM889268_5862_length_83_cvg_2.0_tip_1_83
TTAGATATACCCTATTCTGAACCTATTGAACCATGTAAATTGTTTCGGTCTGTTGCGGGGCAGACTGGGAACATACCACTAAT
>Arabidopsis_thaliana_GSM889268_6088_length_84_cvg_10.9_tip_1_84
AATGTATTACAGAATGATTCCATCATATAATCATCTACATAAGTCACATCACCGCTTTCTGTAGTAACAATAATGTCAAATACA
>Arabidopsis_thaliana_GSM889268_6192_length_85_cvg_3.0_tip_1_85
TCAACTTTATGACTAGCTTTTGATCATTACGACCGCCATCTGCACCGAAACATTTATATGGTTCGGGTTTCGCGGAACCTAACAT
>Arabidopsis_thaliana_GSM889268_6237_length_76_cvg_2.2_tip_1_76
GGCTTTCCTCCTCCGAGTGATTGGTTTAGATCCTCTAAGGAAGTCAGCGAGCTTATCCTCATCAATAGAGACGAAT
>Arabidopsis_thaliana_GSM889268_6710_length_88_cvg_2.0_tip_1_88
TATTGGGGTAGAGATGAACCTGACTGGTCCACCAGATCTAACATTTAATTCGTCAACTTTTGAGATGTTGATCAAGTCATAAACTGGA
>Arabidopsis_thaliana_GSM889268_6812_length_89_cvg_2.2_tip_1_89
GTACTTACCGAAGTCTCCGGCTAAACCAGATGTTCCTGACAGCATATTCAATTGTTCTTGGTTAAACATATATGCGTACGTGGAAGCCC
>Arabidopsis_thaliana_GSM889268_7124_length_91_cvg_3.0_tip_1_91
ATAGCAAGTAGCATATTGCCGCGAGCCTCGGATGTAAAGTTGTACACCGAAGCCTTCATATACTTGATCAGTTTTTCAACCTTAGCATGAT
>Arabidopsis_thaliana_GSM889268_7450_length_94_cvg_4.0_tip_1_94
ATAATAAAAGGTATCATATGAGTCACCAACTAAATCGCAATTCAAAGATTTAGCGATGTATTTTATCAAAGCTACTGTCAATGGTCGTTTTTGG
>Arabidopsis_thaliana_GSM889268_8404_length_84_cvg_2.0_tip_1_84
ATTTTAATGCACTCTCGAACATGTTCACACAGCTCTCAGTTTCGAGCGCTGGATATGTTAGTGATCCGAGAGTACCCTTGCAAA
>Arabidopsis_thaliana_GSM889268_843_length_65_cvg_3.0_tip_1_65
TCAACAATGCGCGAGCCCATTGTATTACCGAACCTACGTTTCATAAGATCTGCATTATCTAAGTC
>Arabidopsis_thaliana_GSM889268_8768_length_86_cvg_3.0_tip_1_86
GGCACCTCGAAATCTACGCAAAAGGCGTACGACAGGAAGGATAAGTCCCCTTCTAAAGGCAAAAATTCAAAGAAAGGTGGTAAAAA
>Arabidopsis_thaliana_GSM889268_8797_length_111_cvg_4.0_tip_1_111
CCCAAACAAGAAGCATTCTTTACTGCAGTTGACTAAAAATGGAATATCAGTTGTCAGTTTGGATGAATTGACTGATGCTGGTATCCTCGTGGAGTCTACAGGACCAGATAG
>Arabidopsis_thaliana_GSM889268_9323_length_123_cvg_3.6_tip_1_123
ATGAAGCGAATTCCTTTCTAGAAGCGCAGTCGATGAATGCTAGGGTGGACATGCTCACTGGTGTCCACAATATTGAAGACAAATACGTTTTCAGGATGCAGTCTATATCTAAGTTTTTGAAAG
>Arabidopsis_thaliana_GSM889268_NODE_11274_length_36_cov_11.166667_52
GCTTATTAAATTGCCAAATGATTTAGATTCTGTCGTCCAAGATTATAATTtt
>Arabidopsis_thaliana_GSM889268_NODE_12912_length_35_cov_5.342857_51
TAATGCTAACTCTAATCAGAACGCTGATGGCGATCGATTGGTTGAAAATCt
>Arabidopsis_thaliana_GSM889268_NODE_15457_length_44_cov_3.681818_60
ATGGCCAACGAAAGTAGATGCCCTGATATGTTCACGTCAGTTGACGCCTCGAATACCAAt
>Arabidopsis_thaliana_GSM889268_NODE_17569_length_41_cov_5.682927_57
TATTTAGTAGTTGTTAATGTCGTAGACTTAGTAACTGGTGCTGTATATTATACTttt
>Arabidopsis_thaliana_GSM889268_NODE_19106_length_97_cov_8.092784_111
CTACCACCAAGATCCAGAAGTACATTAATTTGTACGAAGACTCGCAGTTACCGCATTTTCGGCAAGCGGCTTTGTCCTACACTCAGGACTGGGATGTTGATGGCGGTGTGc
>Arabidopsis_thaliana_GSM889268_NODE_20300_length_40_cov_9.825000_54
TCCAAACGCATTTATTTGCATCAACTAATCCAGCATGGTCTACTGTAAAATTAt
>Arabidopsis_thaliana_GSM889268_NODE_21270_length_39_cov_3.923077_55
AACTTTCGTGTAGTTGATTGGACGGTGTCTGGAATGTCTAGGTACGAGATTTATG
>Arabidopsis_thaliana_GSM889268_NODE_31761_length_39_cov_3.179487_53
AGCGAAATACTATGTTATTGACTGGGTACTTCAAGCAGTTAGTTTTAGACTta
>Arabidopsis_thaliana_GSM889268_NODE_6280_length_136_cov_5.036765_152
AAGTAAGTTTACGCAGATCGTGAGCTACTCCCGATGTAAATACACCCGTCGTGATTTGAAATACAATTGGATCGTCATCTTGTGCGACGTCGAGTCGGATTTCGTATTTCTCCAACTCCTCATCCAACATAATAACTTGACCTACTTTAGCa
>Arabidopsis_thaliana_GSM889269_NODE_1344_length_38_cov_5.263158_52
CCCATGGGCGAATATGTCTGGTGATGTTGGGCAAGTGACGAAGCCAAAAACa
>Arabidopsis_thaliana_GSM889269_NODE_1393_length_79_cov_17.759493_93
AAATTATAATCTTGGACGACAGAATCTAAATCATTTGGCAATTTAATAAGCTCTTCAAATTTACCGCGACCTAAAAGTGGAGCCATTTTAAAG
>Arabidopsis_thaliana_GSM889269_NODE_1792_length_71_cov_7.929577_85
GGAGCATGAGAATAACTTCGACTTGTCGCAGTTAGGACTCGCACCCTCAGTTTGACTTTATGCTGGAGTAGATGAATGCCTCACc
>Arabidopsis_thaliana_GSM889269_NODE_1864_length_50_cov_4.340000_64
AGTGTAAGTTTACGCAGATCGTGAGCTACTCCCGATGTAAATACACCCGTCGTGATTTGAAATa
>Arabidopsis_thaliana_GSM889269_NODE_1880_length_164_cov_3.902439_178
TAAGATCTCATCTCATATGCGTCATGAGAGTATCTTACAATCAAAATAAATTACGGGTTAGTGAACTGACTTCATCACTATTCTCATTATTGAATGCTAAATTATGCTTGTTTCGAAGTCATTCAGTCGTCGGTAGGCATCGGCACTGTGGGTCAGTCGAGTTAGCCGGTCCCGGAAg
>Arabidopsis_thaliana_GSM889269_NODE_2066_length_78_cov_3.141026_92
ACGTTAGTGAGCAGAAGTAGAACCCCCAACCATTGAGAGCTCCAAAGTAGTCTAGAAACAGATGGTACAGAGCTGACATCTGCGTAGCCctg
>Arabidopsis_thaliana_GSM889269_NODE_2302_length_67_cov_3.746269_81
ATTAATTTGTACGAAGACTCGCAGTTACCGCATTTTCGGCAAGCGGCTTTGTCCTACACTCAGGACTGGGATGTTGATGGc
>Arabidopsis_thaliana_GSM889269_NODE_2552_length_36_cov_3.888889_50
ACGCAACGTTTGTAAGACTACTGGATTGTTGGTTTGCTTATTTGGCGGAg
>Arabidopsis_thaliana_GSM889269_NODE_2790_length_49_cov_3.653061_63
GGAAACATATCTTGGGCAAGATTATGTATCCAAGTATAACTATCAGCAGGTATAACTAATGAt
>Arabidopsis_thaliana_GSM889269_NODE_2928_length_42_cov_3.333333_56
GCGAAAATAACAGATGTCATTCCGTCTCGAACCTATACCGAGTTAGAGGTAAGAGT
>Arabidopsis_thaliana_GSM889269_NODE_38_length_88_cov_3.159091_128
AATGCCTCACCAACATTTGTTACTCCATAATGATGTTATCATGTCTGCATGGATTCTTCAGAATGTTGATTCGTGTATTAGGTTGCTTGTAAACAACGGAGTGGTGATCGTTAGATCCGTCTGGCGTg
>Arabidopsis_thaliana_GSM889269_NODE_65_length_78_cov_3.461539_116
ATTATAATTTTACAGTAGACCATGCTGGATTAGTTGATGCAAATAAATGCGTTTGGAATGCCGAAGCAAAAGGCGAAGTATTTACTGCTGAAGGATATGTATTGAAACCTTGTTAt
>Arabidopsis_thaliana_GSM889270_680_length_66_cvg_2.0_tip_1_66
CAAGCAACCTAATACACGAATCAACATTCTGAAGAATCCATGCAGACATGATAACATCATTATGGA
>Arabidopsis_thaliana_GSM889270_NODE_21652_length_60_cov_11.216666_74
CTTCTGAATGCCAGGTCCAGCGAATTCGCCAAAGACTTGATAAGATACAACCGCTGAGGTTTCCATAATATctt
>Arabidopsis_thaliana_GSM889270_NODE_22678_length_47_cov_3.404255_61
TCAGTTTGACTTTATGCTGGAGTAGATGAATGCCTCACCAACATTTGTTACTCCATAATGa
>Arabidopsis_thaliana_GSM889270_NODE_27835_length_39_cov_3.384615_53
AATTCTGAAACGGATTTGAGTTCTGACAGTGATGCCAATACTCGCAAATCAAa
>Arabidopsis_thaliana_GSM889270_NODE_34307_length_64_cov_4.906250_78
TGATGCAAATAAATGCGTTTGGAATGCCGAAGCAAAAGGCGAAGTATTTACTGCTGAAGGATATGTATTGAAACCTTg
>Arabidopsis_thaliana_GSM889271_7696_length_82_cvg_4.0_tip_1_82
TTGATGCAAATAAATGCGTTTGGAATGCCGAAGCAAAAGGCGAAGTATTTACTGCTGAAGGATATGTATTGAAACCTTGTTA
>Arabidopsis_thaliana_GSM889271_NODE_4370_length_52_cov_12.500000_66
TCTTGGACGACAGAATCTAAATCATTTGGCAATTTAATAAGCTCTTCAAATTTACCGCGACCTAAA
>Arabidopsis_thaliana_GSM889272_3527_length_72_cvg_8.0_tip_1_72
ATATTATGGAAACCTCAGCGGTTGTATCTTATCAAGTCTTTGGCGAATTCGCTGGACCTGGCATTCAGAAGA
>Arabidopsis_thaliana_GSM889272_NODE_9999_length_61_cov_9.377049_77
ATGTATTTGACATTATTGTTACTACAGAAAGCGGTGATGTGACTTATGTAGATGATTATATGATGGAATCATTCTGA
>Arabidopsis_thaliana_GSM889273_4505_length_72_cvg_9.2_tip_1_72
ATATTATGGAAACCTCAGCGGTTGTATCTTATCAAGTCTTTGGCGAATTCGCTGGACCTGGCATTCAGAAGA
>Arabidopsis_thaliana_GSM889273_NODE_11169_length_52_cov_17.615385_66
AGATTTTTATGTATTTGACATTATTGTTACTACAGAAAGCGGTGATGTGACTTATGTAGATGATTA
>Arabidopsis_thaliana_GSM889274_4458_length_87_cvg_13.0_tip_1_87
AATGGCTCCACTTTTAGGTCGCGGTAAATTTGAAGAGCTTATTAAATTGCCAAATGATTTAGATTCTGTCGTCCAAGATTATAATTT
>Arabidopsis_thaliana_GSM889274_NODE_1961_length_85_cov_6.800000_103
CTTCGTAATGGAAATCGTGTAGCGATTAAATGCAAGAACTCTAAATTTAGTGAAAAGAAAAAGTCTGATAAGCCTATTAAAGCTAAAGTTGAGCTATCAGAAA
>Arabidopsis_thaliana_GSM889275_NODE_17318_length_56_cov_4.321429_70
TTTCAAAATAATTTCATACCCAAAGAAATCTTCAGCAGGAAGAATCGGTCCAGTGCGTTTAGCGCAAGTc
>Arabidopsis_thaliana_GSM889276_NODE_15863_length_42_cov_11.357142_56
TTATTTGACATTATTGTTACTACAGAAAGCGGTGATGTGACTTATGTAGATGATTA
>Arabidopsis_thaliana_GSM889277_NODE_28769_length_35_cov_4.028572_51
TTCAATAAATTTAGAGTTGTAATGATTTTCAAGACTGCTATACTTTTTAAa
>Arabidopsis_thaliana_GSM889278_NODE_14349_length_50_cov_6.820000_66
ATTTTTATGTATTTGACATTATTGTTACTACAGAAAGCGGTGATGTGACTTATGTAGATGATTATa
>Arabidopsis_thaliana_GSM889279_1372_length_66_cvg_5.4_tip_1_66
TCAGGTACTCTTACCTCTAACTCGGTATAGGTTCGAGACGGAATGACATCTGTTATTTTCGCGCGT
>Arabidopsis_thaliana_GSM889279_1450_length_67_cvg_3.8_tip_1_67
AGAGGAATTGGAGTACGTGACACCACAGATTGCTCAGCTATGGTAGACGTTATTTTAATGGTTTTCA
>Arabidopsis_thaliana_GSM889279_1520_length_67_cvg_3.0_tip_1_67
TATACAGTTTAGAAACCTCGTCTGTCAGGCTTCTAGATAAAACGACTTTTTCCGATAGGAGGCAGAG
>Arabidopsis_thaliana_GSM889279_1710_length_68_cvg_2.0_tip_1_68
TCTAGATAATCAGTGCTCGATCCACGTAGTACTGACTCACCTAGCTCTGGGAGACTAATAACGTCGGG
>Arabidopsis_thaliana_GSM889279_1826_length_68_cvg_5.9_tip_1_68
TCAATCGTCGTTTTGTTAGGTTCCGCGAAACCCGAACCATATAAATGTTTCGGTGCAGATGGCGGTCG
>Arabidopsis_thaliana_GSM889279_2066_length_69_cvg_4.0_tip_1_69
AAAGAAAGTCTGAAGCCTATTTGGCATCGGATCTAGCTGAACGCGAATTGACTAGGGATACGCACAAGG
>Arabidopsis_thaliana_GSM889279_2838_length_73_cvg_3.0_tip_1_73
TAGATATCCTTTGCGTACGATACAATGAACGTAACTTGAGGTTCGTCCACTATCCGCAAAGATGAGCCACATT
>Arabidopsis_thaliana_GSM889279_3048_length_75_cvg_4.9_tip_1_75
CCAGTTGATCCCCATGTTCAAAAACTGCCCGAGCTTCCCATAGGGTGGGTTAGAGTCGTGTGCGCGCGCCACTTA
>Arabidopsis_thaliana_GSM889279_3865_length_82_cvg_2.0_tip_1_82
TGACTGCGGTGTGGTTAATGGAATGGATTTCACGCATAAGCACCCGATCACTAAGACTGCTGATTTCACGTCTCCAGTCTTA
>Arabidopsis_thaliana_GSM889279_435_length_63_cvg_2.6_tip_1_63
TTGTAGCCAACAATTGACACTATCCTTTTATCTATGGGTACAGCCTCCTCATTGAAATATTTA
>Arabidopsis_thaliana_GSM889279_449_length_68_cvg_6.0_tip_1_68
TCGTTGATCCGCTTAATGGCGATTCCATCTTGGAGCTTACCCATCACGGAGGACACACGATTTTTACC
>Arabidopsis_thaliana_GSM889279_4683_length_94_cvg_5.8_tip_1_94
AAGCTCAAAAGCTGAAGCCGGCACCTCGAAATCTACGCAAAAGGCGTACGACAGGAAGGATAAGTCCCCTTCTAAAGGCAAAAATTCAAAGAAA
>Arabidopsis_thaliana_GSM889279_4925_length_99_cvg_5.6_tip_1_99
TTAAACACAAAAAGTATAATATACAGCACCAGTTACTAAGTCTACGACATTAACAACTACTAAATATACGAACAAATAATTACTTTGACAGCTTGGAAA
>Arabidopsis_thaliana_GSM889279_5393_length_113_cvg_2.8_tip_1_113
TAAAAGATACAAACATATTGGACATAGTTTGCAAGGGTACTCTCGGATCACTAACATATCCAGCGCTCGAAACTGAGAGCTGTGTGAACATGTTCGAGAGTGCATTAAAATCA
>Arabidopsis_thaliana_GSM889279_5777_length_141_cvg_2.8_tip_1_141
TCTATTGATGAGGATAAGCTCGCTGACTTCCTTAGAGGATCTAAACCAATCACTCGGAGGAGGAAAGCCATGGCTGGAACTAAGCGTGAACCGATCAATTTAAGCGCTAATTTCAGTTATGAAATATCTGAACCACTAATT
>Arabidopsis_thaliana_GSM889279_6063_length_576_cvg_9.2_tip_1_576
TCATCATATATGAGTGGGTGTTTTTGGCTTCGTCACTTGCCCAACATCACCAGACATATTCGCCCATGGGGGAAGGCTCCGGTTGACGCCCTTTCAGGTGGGGGTTGCACCCTTCCGGGACCGGCTAACTCGACTGACCCACAGTGCCGATGCCTACCGACGACTGAATGACTTCGAAACAAGCATAATTTAGCATTCAATAATGAGAATAGTGATGAAGTCAGTTCACTAACCCGTAATTTATTTTGATTGTAAGATACTCTCATGACGCATATGAGATGAGATCTTATAATCGAGAAGAGGATATGATCAATTGAGGTTAAAAGCGTCACCTCACTTAAATTGGATAATTAAATCCATCCTCATACTACAAAGAGTACGAAGCTACGTGATCAAGCA…
>Arabidopsis_thaliana_GSM889279_815_length_64_cvg_3.0_tip_1_64
ATTGATCATTGCTCAACTATCCAATATGATGAAATCGTTATCTATTGGGGTTGAGAAGGCTCAA
>Arabidopsis_thaliana_GSM889279_NODE_126_length_99_cov_2.080808_137
TTATAATTTTACAGTAGACCATGCTGGATTAGTTGATGCAAATAAATGCGTTTGGAATGCCGAAGCAAAAGGCGAAGTATTTACTGCTGAAGGATATGTATTGAAACCTTGTTATCCTTCTTGGCTTCGTAATGGAa
>Arabidopsis_thaliana_GSM889279_NODE_135_length_78_cov_2.256410_116
TGATCCCTTAGCTTTACAGGCTCGTTATGCTCGAATGTATGATGATCTGTTTAAGCTAAACAACTATGAAGTGCCAGATGATGTTGTGCGTAGGCATGACAACAAGATTTTAGACa
>Arabidopsis_thaliana_GSM889279_NODE_142_length_81_cov_2.172839_119
CACGTATGCGCACCAGCAGATTCCTTATATGATATCACTAATTTGGTCTATAGTATCTTCCAAATACGGCGATTAAGGAAGTGATGACCCAAAGGTGCCGTACTATTAACTTTCTTAta
>Arabidopsis_thaliana_GSM889279_NODE_164_length_88_cov_3.159091_126
CTCGTCCTTTGGACGATTCCTTAAGCAGAAGATTTTCAACCAATCGATCGCCATCAGCGTTCTGATTAGAGTTAGCATTAGTTGGTCCAGAGGACTCGAAGTTTCCGGTTATGACGGAAGACTtat
>Arabidopsis_thaliana_GSM889279_NODE_166_length_87_cov_3.080460_125
GATCTTCATCACCGACGCTACCCAGAAGAGTGAAAGCACCAACTTTCCAGGTAGTAGCAATATCAATCATAAACTTCATAAACCCAAGATGGGATGAAGTGTGTATCAAGCAATTTCGCAAGATg
>Arabidopsis_thaliana_GSM889279_NODE_170_length_89_cov_2.213483_127
GTTTCACCAAGGTTATTTAATCCTATGGTGATCGGCACAGTAAGCAATGGTGGCCTGTAATCGCTCTTATGACTATCTAAGAAGCTCAGAAAGTCCGAAAACATAAGCTTTTTCACATTTGGAGGtt
>Arabidopsis_thaliana_GSM889279_NODE_176_length_90_cov_2.166667_128
AGTTTTTTAACAATTTCGGACTCATCTCCGAAAATAGCTTTCAAAATGCCGTACACCTTTCCGGAGTCAGCTGTAATGAGGCAAAGAGTTTCTGTGTCCATGGTGATATCCCGACCTATGATTCACAa
>Arabidopsis_thaliana_GSM889279_NODE_186_length_93_cov_2.365591_131
TGAGTGCGGCCGACTCCTCGGGCATGTATACCAGATCCATAGCTGCAGAACATCAGATTTTGAATACCAAATTTATAGCTGACTTAAGCGTACCAATGATGTCGGGTGAATGCTTGTTATTCAACATCATa
>Arabidopsis_thaliana_GSM889279_NODE_20250_length_64_cov_4.234375_78
AAGGTTCAAAGCTATCGTCGAATCAACTACTGAAGTAGGCAACTTTCGTGTAGTTGATTGGACGGTGTCTGGAATGTC
>Arabidopsis_thaliana_GSM889279_NODE_2309_length_75_cov_6.960000_91
TTGCGGTGGGATCATCACCATCGTGTAATACATTCTGCGGATTGGGTAAATTATCCGCCTACAATTGCTGAACAACCTAACCAGTTGATcc
>Arabidopsis_thaliana_GSM889279_NODE_259_length_128_cov_2.539062_166
GGTAAAAATCGTGTGTCCTCCGTGATGGGTAAGCTCCAAGATGGAATCGCCATTAAGCGGATCAACGACGCGATTACCACTTTCAAGAATTACAAGCTCGGTGAATTGGAACAGGGCGGCTCAATGGCCATCAACACATTGAGTAACGTCCGCGCCCATGTTGGGc
>Arabidopsis_thaliana_GSM889279_NODE_260_length_128_cov_3.250000_166
TCCCGCTATCCTGCTGTTTTTATTAATGAAAGTGAGCCCTTCTCTGATGAAGAGCGTTCTGAGCTGTCCAAACTCAAACGAACAGACCCGGACGCGTATGAGAAGCTCTATTCTGAAACGATCTCTAAGCACGTCTCTGACGGATCGTATGGGAATAGGGTAATTa
>Arabidopsis_thaliana_GSM889279_NODE_263_length_129_cov_2.620155_167
GTCCATATTCATACCTACAGACTGCCGCATACTGACACCAGGACATAAAGGCATTAGCCACCGAATGGTAATCAATGCCCTGTTTGTCTGGGTCAGCAATGGAGATAATAGTACCGATGGTTACCACGATCGCTCCGAGCAATGGCATTCCGAGTGAGATGACTCCa
>Arabidopsis_thaliana_GSM889279_NODE_264_length_132_cov_3.166667_170
AAAAACTCATCGACTTTGACGTAAGCATAAGAGTGGTTCCTCTTAACTTAGGGCTGCTCAATATCTTTCGGGATAATGCTGCTGACTTAGATAATGCAGATCTTATGAAACGTAGGTTCGGTAATACAATGGGCTCGCGCATTGTTGAAGCTTACCGACGTTCACAAGAt
>Arabidopsis_thaliana_GSM889279_NODE_289_length_170_cov_3.400000_208
GAACATCTGGTTTAGCCGGAGACTTCGGTAAGTACAAATTGACATATGGATCCACTTTCGATGAAGGTGTCATCCATGTGCAATACCAATTTGTTACTCCAGAAGTCGTTCGCAAACGAAATCTATATCCAGATCTGTCTGCACTCAAAAGCGGCAGTTCTTAGTCGCACTGATGATAGTGCTTGCTATCAAATATTGCGGTGGGATc
>Arabidopsis_thaliana_GSM889279_NODE_305_length_274_cov_3.124088_312
GATGAATTCCCTACCCGTGTTCCTCGCTTCGACGCCCTTTACCATGCAGCTGGGTACTCTCCGAGATGCCTTGCTGAAAAAGACTGAGAATGTCACGGTCATCAACATGGCCCGAACAACTGAAGAGGTGTCGAATGATGCCCTTCAAGAAATACTGAAAAGTATCGGGGGGAATTCTATGACCCTCGACGACCCAGCTGAGCCGCTCTCAGACATTGAGTCGATTCCTGATCCTCCACCTAGATCCTGGGCCTCCGAAGATGAAGCTGTAAATTCGCCACAAACTTACAGCAGCAGAAGGAAGGCTAGGAa
>Arabidopsis_thaliana_GSM889279_NODE_308_length_316_cov_3.215190_354
TACCCTTGGCTATGACGGCGAGTGAATCATTCGTTGGCATGCAAGTTTTGGCTCAAGACAAAGAAGTCAAAGCGACCTTTATTGCTCTCGACAGGAAATTACCTGCCAATCTGAAAGTACCATACATGAAAAATGCTAAATATAGAACTTGTATTTGTCCAAGTTCAAACCATTTAGTAGATGACTGTGTATGCGAAGATGTGATTATTGCGTATACTGCACACAGAAATAATGCGGTAGCTGCCCTTTTGTATAGTGACGGAAACGTCATACACAAGAGCGGTACTTTGAAACCTAAATCCCAAAATCGGTTTGATTTACGTGGTTTTTTAACCAGTGCTAACCCAGGGGAAa
>Arabidopsis_thaliana_GSM889279_NODE_321_length_589_cov_3.342954_627
AAAATAATCAGTTATGAGCAGTACTCGGTATATCACTCCCGAAGAGATATAACTGAGTCCCCAGCGTGGGTTCATTACTCCCAGGCTGGATATCAACGTTCAAGAGAAAAGGCCTCAAGTATCTGTGTAAGTTTACGCAGATCGTGAGCTACTCCCGATGTAAATACACCCGTCGTGATTTGAAATACAATTGGATCGTCATCTTGTGCGACGTCGAGTCGGATTTCGTATTTCTCCAACTCCTCATCCAACATAATAACTTGACCTACTTTAGCACCCAAATAGGTTAAGTAGGCGGTCAGAGCTTGTAGGTAGCAAAATATGCCATAAATGGCACTTCGCGCCCGTAAGGTCATGACTTCTTGATATCTACTCATAACCAGTAGACCAAGGTCGCCA…
>Arabidopsis_thaliana_GSM889280_1319_length_93_cvg_10.0_tip_1_93
AATTTAAATGTATTACAGAATGATTCCATCATATAATCATCTACATAAGTCACATCACCGCTTTCTGTAGTAACAATAATGTCAAATACATAA
>Arabidopsis_thaliana_GSM889280_NODE_185_length_41_cov_10.365853_59
TTTGAAGAGCTTATTAAATTGCCAAATGATTTAGATTCTGTCGTCCAAGATTATAATTt
>Arabidopsis_thaliana_GSM889280_NODE_237_length_44_cov_7.000000_62
ATTCCAAACGCATTTATTTGCATCAACTAATCCAGCATGGTCTACTGTAAAATTATAAtctt
>Arabidopsis_thaliana_GSM889281_539_length_70_cvg_5.0_tip_1_70
TCTTCTGAATGCCAGGTCCAGCGAATTCGCCAAAGACTTGATAAGATACAACCGCTGAGGTTTCCATAAT
>Homo_sapiens_GSM889282_NODE_1397_length_48_cov_14.000000_62
AAATTTGAAGAGCTTATTAAATTGCCAAATGATTTAGATTCTGTCGTCCAAGATTATAAAaa
>Homo_sapiens_GSM889282_NODE_1758_length_39_cov_10.384615_53
ATTACATAAGTCACATCACCGCTTTCTGTAGTAACAATAATGTCAAATACATa
>Homo_sapiens_GSM889282_NODE_1685_length_42_cov_10.214286_56
TCCAAACGCATTTATTTGCATCAACTAATCCAGCATGGTCTACTGTAAAATtataa
>Homo_sapiens_GSM889283_NODE_2626_length_64_cov_6.171875_78
TGTATTTGACATTATTGTTACTACAGAAAGCGGTGATGTGACTTATGTAGATGATTATATGATGGAATCATTCTGTAA
>Homo_sapiens_GSM889283_NODE_1926_length_39_cov_5.256410_53
AAACGCATTTATTTGCATCAACTAATCCAGCATGGTCTACTGTAAAATTATaa
>Homo_sapiens_GSM889284_118_length_65_cvg_11.0_tip_1_65
TTTGGGTATGAAATTATTTTGAAGAATTATGCTGATTCCATTAAAGCTGTACAAGATATTATGGA
>Homo_sapiens_GSM889284_302_length_72_cvg_13.3_tip_1_72
TTTTCTGAATGCCAGGTCCAGCGAATTCGCCAAAGACTTGATAAGATACAACCGCTGAGGTTTCCATAATAT
>Homo_sapiens_GSM889284_NODE_339_length_76_cov_12.618421_92
ATTTGAAGAGCTTATTAAATTGCCAAATGATTTAGATTCTGTCGTCCAAGATTATAATTTTACAGTAGACCATGCTGGATTAGTTGATGCAA
>Homo_sapiens_GSM889285_643_length_101_cvg_6.0_tip_1_101
AAAAGATTCACGGCACAAATTTCTCATTGATTATTGAGCGTGATAAAGTGACTTGCGCTAAACGCACTGGACCGATTCTTCCTGCTGAAGATTTCTTTGGG
>Homo_sapiens_GSM889285_NODE_637_length_34_cov_11.058824_50
TTTATAGCTTGGGATTGACTGGTGGGGAGTGGGTAGCTCGTGAAAAGATt
>Homo_sapiens_GSM889286_NODE_1175_length_42_cov_15.523809_56
TTTATTGAAAAACTTTATAGCTTGGGATTGACTGGTGGGGAGTGGGTAGCTCGTGa
>Homo_sapiens_GSM889286_NODE_1330_length_40_cov_11.275000_54
CAAACGCATTTATTTGCATCAACTAATCCAGCATGGTCTACTGTAAAATTATAA
>Homo_sapiens_GSM889286_NODE_938_length_76_cov_17.526316_90
TTTATTTGACATTATTGTTACTACAGAAAGCGGTGATGTGACTTATGTAGATGATTATATGATGGAATCATTCTGTAATACATTTAAATt
>Arabidopsis_thaliana_GSM895899_2901_length_65_cvg_5.5_tip_1_65
ATTAAATGCAAGAACTCTAAATTTAGTGAAAAGAAAAAGTCTGATAAGCCTATTAAAGCTAAAGA
>Arabidopsis_thaliana_GSM895899_4143_length_67_cvg_6.7_tip_1_67
TCTGAATGCCAGGTCCAGCGAATTCGCCAAAGACTTGATAAGATACAACCGCTGAGGTTTCCATAAT
>Arabidopsis_thaliana_GSM895899_NODE_41956_length_40_cov_4.775000_54
TCCAAACGCATTTATTTGCATCAACTAATCCAGCATGGTCTACTGTAAAAttat
>Arabidopsis_thaliana_GSM895899_NODE_65067_length_39_cov_4.410256_53
ATGCGTTTGGAATGCCGAAGCAAAAGGCGAAGTATTTACTGCTGAAGGATATG
>Arabidopsis_thaliana_GSM895900_NODE_13538_length_37_cov_7.351351_53
ATCATCTACATAAGTCACATCACCGCTTTCTGTAGTAACAATAATGTCAAATA
>Arabidopsis_thaliana_GSM895901_NODE_2995_length_42_cov_4.238095_58
AAAAGATTCACGGCACAAATTTCTCATTGATTATTGAGCGTGATAAAGTGACTTGCGc
>Triticum_aestivum_GSM903664_2101_length_146_cvg_7.3_tip_1_146
AGGATGTCCTACTGGGAATCATTCGGAGTTGACCCTAAGATACAACAAATTGTCGAGCGGTACTACGACAATCTTACGGTAAGTGCCCAACTCCAGAGTGTGAAGGTGACTACTCCACATCTGCAATCAATATTACTTTCCATACC
>Triticum_aestivum_GSM903664_2161_length_78_cvg_12.2_tip_1_78
GTGATGATGACACAGTCGTCTCCATTGTTACATAGTTCTGCTTCAACACCCAGCTTCTTGAAATACGCGTGCATCATG
>Triticum_aestivum_GSM903664_3581_length_216_cvg_23.8_tip_1_216
TTCCATACCGGAAAACCACTCACAAAACGACTATTAATTACCAAATCTTAGCTGGGTTTGGAATAGGGTTTATAGTTTCTATTCCCTGTACATTAGCTCTCTCCTACTTCATCTACAATAAAGTTTCTGACACCACTAGGGAGGTGGTGAATGAATTCAGTAGGCCGTAGAAATAACCGCAGGAGGAATGGCCCAAGGAGAGCAAGGCGCGCTGGC
>Triticum_aestivum_GSM903664_3601_length_459_cvg_19.0_tip_1_459
AAAATTGATTCACCGTGCTCTCCCTGAATTCCTTCCCGTCAATCTGTTGGGCGGTGAAGTTTTTGGTTGCTGATTTTGAGATGGTGAATGAGTTAATGTAGCTACCCAAGGTTGATTGTGTGCACGAAGTGTCGAGTTCAATAAACATTGCGCCGACTGTAGAGGCGGACGCGTGTGACTTAAACTCAACCTTGACGTTTGTGATCTTGTAACGGTGGTAGGACTTGAGTATTCCACCTGAAAGCGCTGGGCATTGCGAAAGGTCGGGACCGAACTTGATTGTCCCTGAGGAGTTGGCCTTAAGGTCGTTGACTGAGAATACGAATACCTCAGTCCTGCCTGCTGGTCCAGATATAAGATTTGCCCCTCCTCCTCTTGTGCGTCGACGAGTTCTTCGTT…
>Triticum_aestivum_GSM903664_701_length_71_cvg_9.2_tip_1_71
ATAGATTTCAGTCTAGAGTAGCAGTGGCTGATGAAATCTTTGACCGCCTTGGCACTAGCTCCTATAAGAAT
>Triticum_aestivum_GSM903664_723_length_127_cvg_5.1_tip_1_127
TTGAGTTTAAGTCACACGCGTCCGCCTCTACAGTCGGCGCAATGTTTATTGAACTCGACACTTCGTGCACACAATCAACCTTGGGTAGCTACATTAACTCATTCACCCTCTCAAAATCAGCAACCAA
>Triticum_aestivum_GSM903664_NODE_13667_length_41_cov_11.195122_55
CTTTCCATTAATAGAGACCGGTTTTGACTGGCAAAACTCCAATTGTTCCAGTTCG
>Triticum_aestivum_GSM903664_NODE_140_length_47_cov_13.191489_65
GAAGGTTTACAATCAGTGGACCACATTGGAGGAAACCGAGACGGATATTGGATAGGCTTAATAGc
>Triticum_aestivum_GSM903664_NODE_146_length_38_cov_10.342105_56
GCTACGTTGAAAATGTAGGGGACAAATTCAAACTCGACATTGCCAGCAAGACATat
>Triticum_aestivum_GSM903664_NODE_181_length_43_cov_10.860465_61
GGGTGGGTGACCTCGTGATGTGCACCCGATCGTCAGGATTGAAGACGTTAAAACTCAACGa
>Triticum_aestivum_GSM903664_NODE_231_length_47_cov_11.872340_65
CTCACAAAGGAGGTCGTAAAAGAAAAGAACGGCGAAGAAACGAAGCACCTCGAACCCATCTTGGa
>Triticum_aestivum_GSM903664_NODE_255_length_52_cov_12.788462_70
ACATCAGGAATGACAAGAGAACAAGCCTCAGAATACACCAGGATTAGGAAGTCAATGGGCCTCACGGCAG
>Triticum_aestivum_GSM903664_NODE_26_length_104_cov_9.894231_122
TTTATTGTAGATAAAGTAGGAGAGAGCTAATGTACAGGGAATAGAAACTATAAACCCTATTCCAAACCCAGCTAAGATTTGGTAATTAATAGTCGTTTTGTGAGTGGTTTTCCGGTATGGaa
>Triticum_aestivum_GSM903664_NODE_67_length_94_cov_4.542553_134
GGCTCTGGTTGGGGTTGGGGTGTAGGCTCTGGTGTTGAGGAGTCTACCTATTTGGGAGTCATGTTGGCAACGCGTATTGTAATGATGAATTGCCCGGCGGTATCAGATGTACTACCATTTGCCTTGTATAGCAt
>Triticum_aestivum_GSM903665_295_length_67_cvg_10.0_tip_1_67
TAGTACATCTGATACCGCCGGGCAATTCATCATTACAATACGCGTTGCCAACATGACTCCCAAATAG
>Triticum_aestivum_GSM903665_3367_length_151_cvg_7.5_tip_1_151
ATATAAAATTGATTCACCGAGCTCTCCCTGAATTCCTTCCCGTCAATCTGTTGGGCGGTGAAGTTTTTGGTTGCTGATTTTGAGAGGGTGAATGAGTTAATGTAGCTACCCAAGGTTGATTGTGAGCACGAAGTGTCGAGTTCAATAAACA
>Triticum_aestivum_GSM903665_NODE_2574_length_150_cov_7.140000_166
TTCAATAAACATTGCGCCGACTGTAGAGGCGGACGCGTGTGACTTAAACTCAACCTTGACGTTTGTGATCTTGTAACGGTGGTAGGACTTGAGTATTCCACCTGAAAGCGCTGGGCATTGCGAAAGGTCGGGACCGAACTTGATTGTCCCTGAGGAGTTGGCCTTa
>Triticum_aestivum_GSM903665_NODE_3282_length_57_cov_7.859649_73
AGAGCAGGCGCTTAAGTGGGAACACGGGATATACAATGGAATCTTCGGTGACAGCGAATTGGCTCTTGCACtt
>Triticum_aestivum_GSM903665_NODE_438_length_42_cov_8.857142_60
GTTTACAATCAGTGGACCACATTGGAGGAAACCGAGACGGATATTGGATAGGCTTAATAg
>Triticum_aestivum_GSM903665_NODE_630_length_53_cov_16.415094_69
CAACACCACTCGCAAATTCGGATCCTGGGAAACAGGCAGAACTTCGGTTCGTAAGCTCGGGTAAACTAg
>Triticum_aestivum_GSM903665_NODE_7366_length_34_cov_6.000000_50
CAGGCGGGAACGCATGGACGTGCTTGACTCTGTGGGTTTTTAGAGGGGCT
>Triticum_aestivum_GSM903665_NODE_882_length_46_cov_7.369565_64
TCAGGAATGACAAGAGAACAAGCCTCAGAATACACCAGGATTAGGAAGTCAATGGGCCTCACGg
>Triticum_aestivum_GSM903665_NODE_967_length_68_cov_4.514706_86
CATGATGCACGCGTATTTCAAGAAGCTGGGTGTTGAAGCAGAACTATGTAACAATGGAGACGACTGTGTCATTATCACGGACAGAG
>Triticum_aestivum_GSM903667_2663_length_81_cvg_7.2_tip_1_81
TTCAACCCTTAATGCTGATGAACTGTCTCTCGCCACCATCGCCCGCTACGTTGAAAATGTAGGGGACAAATTCAAACTCGA
>Triticum_aestivum_GSM903667_NODE_137_length_82_cov_2.256098_120
TCACAAAGGAGGTCGTAAAAGAAGTGAACGGTGAAGAAACGAAACGCCTCGAACCCATCTTGGAAGAGGTGCGATCCATCAAGGACACCGCAGAAGCTAGGGACGCCGCCTCCACTTGGa
>Triticum_aestivum_GSM903667_NODE_24_length_97_cov_2.731959_141
TAGATTTCAGTCTAGAGTAGCAGTGGCTGATGAAATCTTTGACCGCCTTGGCACTAGCTCCTATAAGTATTTCAAAGAACATGGTGGCGGTGGGGATAGAAGGATGGCTCTCAGCTAGTCAGGCAATGAGAGGACCGTTCa
>Triticum_aestivum_GSM903667_NODE_34625_length_68_cov_6.529412_82
AGAGCAGGCGCTTAAGTGGGAACACGGGATATACAATGGAATCTTCGGTGACAGCGAATTGGCTCTTGCACTTGAACAccaa
>Triticum_aestivum_GSM903667_NODE_48986_length_40_cov_6.100000_54
TTGCAGAGTCCTGAAGCACGTGCCAGGCGGGAACGCATGGACGTGCTTGACTCT
>Triticum_aestivum_GSM903667_NODE_5849_length_54_cov_9.129630_70
GTTGTGGTCCAACCCAATCGAGCCGGACCAAAACGAAGAACTCGTCGACGCACAGGAGGAGGAGGGGCAa
>Triticum_aestivum_GSM903667_NODE_6043_length_49_cov_8.510204_65
TTGTGAGTCATGTTGGCAACGCGTATTGTAATGATGAATTGCCCGGCGGTATCAGATGTACTAcc
>Triticum_aestivum_GSM903667_NODE_7752_length_38_cov_5.342105_54
TTCACCGCCCAACAGATTGACGGGAAGGAATTCAGGGAGAGCTCGGTGAATcaa
>Triticum_aestivum_GSM903667_NODE_938_length_43_cov_13.186047_59
TTGTAATCGAGAAGTAGTTGCAAGAACGGTCCTCTCATTGCCTGACTAGCTGAGAGCca
>Triticum_aestivum_GSM903668_147_length_67_cvg_6.0_tip_1_67
TGTTTGCCTGCGTGGTCGTCTTCTTCCATTGATTGTTCTTCTACCCACGACCGTATTCATTAACAAT
>Triticum_aestivum_GSM903668_247_length_69_cvg_10.0_tip_1_69
CCTCTTCCAAGATGGGTTCGAGGTGCTTCGTTTCTTCGCCGTTCTTTTCTTTTACGACCTCCTTTGTGA
>Triticum_aestivum_GSM903668_475_length_74_cvg_6.0_tip_1_74
ATCCAAATTCCATTCTTTTGTCTGTGTAACCTCCATAAGACACGACATAGTTATACTTGTCAGACTTCATGGTC
>Triticum_aestivum_GSM903668_517_length_75_cvg_5.0_tip_1_75
GTTCGTCTCCGAGGCCTCTTCCCAAAATTCCGGTTCCATCGCTTACGAGCTGGACCCACACTGTAAACTCAATTC
>Triticum_aestivum_GSM903668_557_length_77_cvg_9.0_tip_1_77
CTAGTTTACCCGAGCTTACGAACCGAAGTTCTGCCTGTTTCCCAGGATCCGAATTTGCGAGTGGTGTTGATCTTCAC
>Triticum_aestivum_GSM903668_79_length_66_cvg_8.0_tip_1_66
CCCCTCCTCCTCTTGTGCGTCGACGAGTTCTTCGTTTTGGTCCGGCTCGATTGGGTTGGACCACAA
>Triticum_aestivum_GSM903668_903_length_103_cvg_10.0_tip_1_103
GCACCCTGAGCTTTAACATGGAAGGATATCACAGCGTCTCTTTCAACTATCTGTCCATTAGTGAATTTGCAGCCGTTTAATTCCAAATCTTCATGGCCTGGAC
>Triticum_aestivum_GSM903668_991_length_72_cvg_4.1_tip_1_72
TGCAGAGCCCTGAAGCACGTGCCAGGCGGGAACGCATGGACGTGCTTGACTCTGTGGGTTTTTAGAGGGGCT
>Triticum_aestivum_GSM903668_NODE_1301_length_87_cov_7.149426_101
CTGTGGATGAATCTGATGTTGAGGCACAGCGCTACAACAGGCACACTAGCACGGTTAGGAAAACAGAAAACCGAGATTATGGGTGGATGAGTGTTCTACca
>Triticum_aestivum_GSM903668_NODE_1356_length_36_cov_8.055555_50
AATGAAAACATGAACTGGACCAACGTGGACGCCCGCTGGTATTCAAGTag
>Triticum_aestivum_GSM903668_NODE_1731_length_35_cov_5.514286_51
AACACAACGCCGACCTAGACGACGACGAAGAGGTAACAACCGGACAGGAAg
>Triticum_aestivum_GSM903668_NODE_4516_length_60_cov_6.966667_74
TTGGGGTGTAGGCTCTGGTGTTGAGGAGTCTACCTATTTGGGAGTCATGTTGGCAACGCGTATTGTAATGATGa
>Triticum_aestivum_GSM903668_NODE_5513_length_50_cov_7.520000_64
AGTATCTTTCGAACTCTCCGGCTGTTTCCTTGTGGTTCTTCTGCGGCGGGATCTCGGGGTTTTc
>Triticum_aestivum_GSM903668_NODE_751_length_51_cov_9.549020_67
ACATCAGGAATGACAAGAGAACAAGCCTCAGAATACACCAGGATTAGGAAGTCAATGGGCCTCACGg
>Triticum_aestivum_GSM903668_NODE_7682_length_48_cov_5.687500_62
AGTAGTCACCTTCACACTCTGGAGTTGGGCACTTACCGTAAGATTGTCGTAGTACCGCtcga
>Triticum_aestivum_GSM903668_NODE_8377_length_46_cov_6.065217_60
TCCAGCGGAGCAATCACGTTCGGGCCGAGTCTATCAGACTGCCCGGCATTCTCTAATGGa
>Triticum_aestivum_GSM903669_217_length_63_cvg_16.0_tip_1_63
CTTCTCGCTCTTGACTTCTAGTTCCTGCTTGGTGGGCTCACAAGAGAGCGGTGCGTAGACACC
>Triticum_aestivum_GSM903669_2643_length_80_cvg_12.2_tip_1_80
TTCAAAAAGAAGTCGTTCCAAGCCTCGGTCACCCCGGATTTAGATTTTTGGGCGACCAGCAGTTTCAAGAGGCTCCTGGC
>Triticum_aestivum_GSM903669_2983_length_85_cvg_8.6_tip_1_85
TGAAGATGGTGTTGCAGAGTCCTGAAGCACGTGCCAGGCGGGAACGCATGGACGTGCTTGACTCTGTGGGTTTTTAGAGGGGCTC
>Triticum_aestivum_GSM903669_4247_length_209_cvg_10.1_tip_1_209
AGAAATGTTAACACTATACTCTCCAGCGGGTATAGGAAATACAAATGCTGCTTGCGCTTGGACGCCATTGTTGGAGGTCCACCATGCCTGAACGGTTCTTTGCTCAGAAGTTTCGTTTTCGATGTACTGAAAGGATTGATCATTCATTGACTTGACGGCAATGCTATCCGAACTCTCCCTAGTTTGTATGATAACGTAGGGCGTTCCTA
>Triticum_aestivum_GSM903669_4267_length_540_cvg_13.5_tip_1_540
GTTGGGGTGTAGGCTCTGGTGTTGAGGAGTCTACCTATTTGGGAGTCATGTTGGCAACGCGTATTGTAATGATGAATTGCCCGGCGGTATCAGATGTACTACCATTTGCCTTGTATAGCATATAAAATTGATTCACCGAGCTCTCCCTGAATTCCTTCCCGTCAATCTGTTGGGCGGTGAAGTTTTTGGTTGCTGATTTTGAGAGGGTGAATGAGTTAATGTAGCTACCCAAGGTTGATTGTGAGCACGAAGTGTCGAGTTCAATAAACATTGCGCCGACTGTAGAGGCGGACGCGTGTGACTTAAACTCAACCTTGACGTTTGTGATCTTGTAACGGTGGTAGGACTTGAGTATTCCACCTGAAAGCGCTGGGCATTGCGAAAGGTCGGGACCGAACT…
>Triticum_aestivum_GSM903669_663_length_65_cvg_8.9_tip_1_65
GTGCATGTGCAACTGCCAACATTCAAAGGGTTTAATCTGTGATACAACCCACCAAAAATACACGG
>Triticum_aestivum_GSM903669_821_length_65_cvg_8.2_tip_1_65
AAATGCCTCCCTGCACAACGCGCTTGTGGCAGTGGAGAGAAGAGTTTTTACAGTAGGAAAGGGGA
>Triticum_aestivum_GSM903669_NODE_1297_length_100_cov_10.310000_116
AGAGGAGGAGGGGCAAATCTTATATCTGGACCAGCAGGCAGGACTGAGGTATTCGTATTCTCAGTCAACGACCTTAAGGCCAACTCCTCAGGGACAATCAAGTTCGGTCCCGACCt
>Triticum_aestivum_GSM903669_NODE_459_length_47_cov_10.914893_65
GTTGTGGTCCAACCCAATCGAGCCGGACCAAAACGAAGAACTCGTCGACGCACAAGAGGAGGAgg
>Zea_mays_GSM921513_3159_length_87_cvg_10.0_tip_1_87
CGACTAACGTCGCCAGCTGTGTGTCTCTCTGTATTCTCCTGAGTCTCGCCGACATTTCCGTCCAAGCCGAACAGTCGTGTGTTTGAA
>Zea_mays_GSM921513_NODE_19842_length_38_cov_13.710526_52
CCTTTGTCGGTGGTATTATCTCAGAATATGCTGGTTTTCCAAATTCTGTTGT
>Zea_mays_GSM921513_NODE_3521_length_70_cov_14.500000_84
CCATAAAGAAGGAGTACGAGATCGATGATACACAAATGACAGTCGTCATGAGTGGTTTGATGGTCTGGTGCATCGAAAATGGTt
>Zea_mays_GSM921513_NODE_447_length_118_cov_22.779661_132
TTATTCATTGTTAGAGGCAGAATGAATGGCGAGTTAGTTAATAGCCTGGAAGAGAACAGGAACGTGCTCGACATCGATCACTACGCTGATCCACAGGCGAACGACTTTTGGAAAGGGTACACTGATGCATAc
>Zea_mays_GSM921513_NODE_5145_length_44_cov_11.818182_60
GCGCTCACATGAACGCATGATGATTTCGGCTTTGTCATCGTTCGAGAAATCTTTGAAATa
>Zea_mays_GSM921513_NODE_7140_length_110_cov_12.045455_124
ATAAGGCGTAAAGTGTGGGTGGAAAAATTCGACCACAACCCAACCGAAGACCTGGTGTATCCGCGCCTTGTCACGGTTAAAAAGGCAGCAGAAATGAAGCCCGTGAACACCTCTATAAATAAac
>Zea_mays_GSM921513_NODE_8568_length_47_cov_10.148936_61
CCAAAGGCAAAAGGAAAAGACGTCTTGCATTTGGACTTTTTGTTGACATACAAGCCACAAC
>Mus_musculus_GSM947964_1341_length_82_cvg_4.0_tip_1_82
GCTGGACATCTCCCCAGTGCTGCAAGGTTAGACTCAGAGGGGTAGTTACGGTCTGTCCCATGATCTCGAAAACACTTAAAGA
>Mus_musculus_GSM947964_1901_length_77_cvg_19.4_tip_1_77
AGGGCCAGGGGGAGTAGGAGTACCCAGTCTCTAGTGCCAGCTGCAAGCGTTAATTTGGTCAAAGTCTCCTTGATTGT
>Mus_musculus_GSM947964_3331_length_126_cvg_6.9_tip_1_126
GTGGGGCTTCTGCCCGCGTTTTGGAGACCCGCTAAGAGCAACTGGCGATAGAGGACTAGGTGGTTCCTACCTTCTGTAGTGGTGTAATCCCAATCGGGGCGTTCAAGGGGAAAAGCAGCATTGACT
>Mus_musculus_GSM947964_3465_length_153_cvg_11.7_tip_1_153
AGTATTGGGGACTGATAATGGGCCTGCCTTCATCTCCCAGGTAAGTCAGACAGTGGCCGATTTGTTGGGGATCGATTGGAAACTGCATTGTGCTTACAGACCCCAGAGTTCAGGTCAGGTAGAAAGAATGAATAGAACAATCAAGGAGACTTT
>Mus_musculus_GSM947964_471_length_69_cvg_11.5_tip_1_69
AGGTGGCGGCCGCCTCTTCTTCATCGTTCCCTCTGGCAGAGGAGGAAGGTTGTGCTCCGTACGGCGGGG
>Mus_musculus_GSM947964_767_length_73_cvg_3.0_tip_1_73
CTACTCCTCGGACCCTGTATTCTCAACCGCTTGGTCCAGTTTGTAAAAGACAGAATTTCGGTGGTGCAGGCCC
>Mus_musculus_GSM947964_NODE_1399_length_170_cov_16.435293_188
AAGATTTAAAGAGCAAGACCTTAGGAGACTTAGTGAGGGAAGCTGAAAAGATCTTTAATAAGCGAGAAACCCCGGAAGAAAGAGAGGAACGTATCAGGAGAGAAACAGAGGAAAAAGAAGAACGCCGTAGGGCAGAGGATGAGCAGAAAGAGAAAGAAAGGGACCGCAGGAGACATAGAGAGATGAGC
>Mus_musculus_GSM947964_NODE_8109_length_82_cov_8.963414_96
TACCGGAGAAAGGAGCCCCCCATGATTGCCTCGAGATCTTGGCTGAAACGCACGGAACCAGACCGGACCTCACCGACCAGCCCATCCCAGACGCCg
>Mus_musculus_GSM947964_NODE_8198_length_43_cov_3.116279_57
CGACAAATAGTTAATGAATACGGTCGTGGGTAGAAGGACGATCAATGGAAGAAGACG
>Mus_musculus_GSM947964_NODE_9413_length_44_cov_13.272727_58
AGCCTCTCCTTTGACCGAGGGATACGTGGTTCTGTTGGGCGGCGAGGGGCCGAAACGC
>Mus_musculus_GSM947966_NODE_1253_length_38_cov_5.421052_52
CCCCACGGACACCCGGATCAGGTCCCATATATCGTCACCTGGGAGGCACTTg
